# Supplementary material for: Ambient fine particulate pollution and daily morbidity of stroke in Chengdu, China
Source: PLoS One. 2018 Nov 6;13(11):e0206836. doi: 10.1371/journal.pone.0206836 (PMC6219788; doi:10.1371/journal.pone.0206836)
Supplement: S5 Table — (CSV) [file pone.0206836.s005.csv]

Num	Time	PM10(��g/m3)	Lag1 of PM10(��g/m3)	Lag2 of PM10(��g/m3)	Lag3 of PM10(��g/m3)	Lag4 of PM10(��g/m3)	Lag5 of PM10(��g/m3)	Lag01 of PM10(��g/m3)	Lag02 of PM10(��g/m3)	Lag03 of PM10(��g/m3)	PM25(��g/m3)	Lag1 of PM25(��g/m3)	Lag2 of PM25(��g/m3)	Lag3 of PM25(��g/m3)	Lag4 of PM25(��g/m3)	Lag5 of PM25(��g/m3)	Lag01 of PM25(��g/m3)	Lag02 of PM25(��g/m3)	Lag03 of PM25(��g/m3)	PMc(��g/m3)	Lag1 of PMc(��g/m3)	Lag2 of PMc(��g/m3)	Lag3 of PMc(��g/m3)	Lag4 of PMc(��g/m3)	Lag5 of PMc(��g/m3)	Lag01 of PMc (��g/m3)	Lag02 of PMc (��g/m3)	NO2 (��g/m3)	O3 (��g/m3)	CO (mg/m3)	SO2 (��g/m3)	Mean of Air pressure(hpa)	Mean of Temperature(��)	Relative Humidity��%��	Wind Speed	No. of Stoke	No. of Stoke in Male	No. of Stoke in Female	No. of Stoke in Age<65	No. of Stoke in Age>=65	Weekday
1	1-Jan-13	252.1									168.5									83.6								96.8	42.8	2.4	77.8	956.8	2.3	64.1	0.7	76	36	40	22	54	3
2	2-Jan-13	191.4	252.1					221.8			142.1	168.5					155.3			49.3	83.6					66.4		80.4	53.1	1.6	81.5	956.8	4.7	59.4	1.3	32	19	13	14	18	4
3	3-Jan-13	72.3	191.4	252.1				131.8	171.9		61.3	142.1	168.5				101.7	124		11	49.3	83.6				30.1	48	39.8	56.4	1	36.3	968.1	3.5	65.4	1.4	62	39	23	24	38	5
4	4-Jan-13	87.3	72.3	191.4	252.1			79.8	117	150.8	86.4	61.3	142.1	168.5			73.8	96.6	114.6	0.9	11	49.3	83.6			5.9	20.4	43.9	24.9	1.1	33.5	962.2	1.8	81.9	1	58	31	27	20	38	6
5	5-Jan-13	84.5	87.3	72.3	191.4	252.1		85.9	81.3	108.8	81.9	86.4	61.3	142.1	168.5		84.1	76.5	92.9	2.6	0.9	11	49.3	83.6		1.8	4.8	42	24.1	1.3	36.4	960.1	2.3	83.8	1	58	33	25	22	36	7
6	6-Jan-13	140	84.5	87.3	72.3	191.4	252.1	112.3	103.9	96	122.5	81.9	86.4	61.3	142.1	168.5	102.2	96.9	88	17.5	2.6	0.9	11	49.3	83.6	10.1	7	56.3	31.4	1.9	43.3	960.8	1.5	83.5	0.8	85	48	37	27	58	1
7	7-Jan-13	173.6	140	84.5	87.3	72.3	191.4	156.8	132.7	121.3	139.8	122.5	81.9	86.4	61.3	142.1	131.2	114.7	107.6	33.7	17.5	2.6	0.9	11	49.3	25.6	18	59	50.4	1.9	42.5	959.5	2	81.7	0.9	61	36	25	17	44	2
8	8-Jan-13	272.3	173.6	140	84.5	87.3	72.3	222.9	195.3	167.6	210.8	139.8	122.5	81.9	86.4	61.3	175.3	157.7	138.7	61.5	33.7	17.5	2.6	0.9	11	47.6	37.6	76.6	44.8	2.6	58	960.7	2.9	79.2	0.7	68	39	29	23	45	3
9	9-Jan-13	273.8	272.3	173.6	140	84.5	87.3	273	239.9	214.9	213.5	210.8	139.8	122.5	81.9	86.4	212.1	188	171.6	60.3	61.5	33.7	17.5	2.6	0.9	60.9	51.8	84.6	55.1	2.6	56.3	962.8	3.9	75.6	0.9	75	42	33	25	50	4
10	10-Jan-13	188.1	273.8	272.3	173.6	140	84.5	230.9	244.7	226.9	162.5	213.5	210.8	139.8	122.5	81.9	188	195.6	181.6	25.6	60.3	61.5	33.7	17.5	2.6	42.9	49.1	71	24.1	1.8	58.9	961.3	4.6	80.6	1	60	35	25	22	38	5
11	11-Jan-13	231.7	188.1	273.8	272.3	173.6	140	209.9	231.2	241.5	193.7	162.5	213.5	210.8	139.8	122.5	178.1	189.9	195.1	38	25.6	60.3	61.5	33.7	17.5	31.8	41.3	72.4	25.3	2.3	59.7	963	4.4	80.4	0.8	46	31	15	15	31	6
12	12-Jan-13	311.8	231.7	188.1	273.8	272.3	173.6	271.7	243.9	251.3	253.3	193.7	162.5	213.5	210.8	139.8	223.5	203.2	205.7	58.5	38	25.6	60.3	61.5	33.7	48.3	40.7	92.6	26.5	2.7	63.3	960.4	4.1	79.2	0.8	42	25	17	10	32	7
13	13-Jan-13	339	311.8	231.7	188.1	273.8	272.3	325.4	294.2	267.6	301.5	253.3	193.7	162.5	213.5	210.8	277.4	249.5	227.7	37.5	58.5	38	25.6	60.3	61.5	48	44.7	85.5	13.3	2.7	73.4	956.8	5.2	80.1	0.9	51	35	16	17	34	1
14	14-Jan-13	306.3	339	311.8	231.7	188.1	273.8	322.6	319	297.2	247.5	301.5	253.3	193.7	162.5	213.5	274.5	267.4	249	58.8	37.5	58.5	38	25.6	60.3	48.1	51.6	90.4	14.4	2.5	73.6	958.3	4.7	81.1	0.7	59	38	21	20	39	2
15	15-Jan-13	265	306.3	339	311.8	231.7	188.1	285.6	303.4	305.5	241.6	247.5	301.5	253.3	193.7	162.5	244.5	263.5	261	23.4	58.8	37.5	58.5	38	25.6	41.1	39.9	75.9	33.6	2.3	64.3	960.2	6.6	71.5	0.9	68	34	34	29	39	3
16	16-Jan-13	236.8	265	306.3	339	311.8	231.7	250.9	269.3	286.8	180.8	241.6	247.5	301.5	253.3	193.7	211.2	223.3	242.8	56	23.4	58.8	37.5	58.5	38	39.7	46.1	67.8	44.4	2	50.6	961.6	7.3	72.4	0.8	62	36	26	14	48	4
17	17-Jan-13	323.5	236.8	265	306.3	339	311.8	280.1	275.1	282.9	267.9	180.8	241.6	247.5	301.5	253.3	224.3	230.1	234.4	55.6	56	23.4	58.8	37.5	58.5	55.8	45	84.6	56	2.7	50.6	966.4	5.9	77.6	0.8	81	51	30	33	48	5
18	18-Jan-13	220.6	323.5	236.8	265	306.3	339	272.1	260.3	261.5	195.3	267.9	180.8	241.6	247.5	301.5	231.6	214.6	221.4	25.4	55.6	56	23.4	58.8	37.5	40.5	45.7	59.9	16.5	1.9	41.4	963.6	7.5	84.9	0.9	64	35	29	23	41	6
19	19-Jan-13	215.3	220.6	323.5	236.8	265	306.3	217.9	253.1	249	204.1	195.3	267.9	180.8	241.6	247.5	199.7	222.4	212	11.1	25.4	55.6	56	23.4	58.8	18.2	30.7	55.3	13.8	2	53.8	953.5	7	86.6	0.9	41	22	19	11	30	7
20	20-Jan-13	113.6	215.3	220.6	323.5	236.8	265	159.6	179.9	215.8	103.9	204.1	195.3	267.9	180.8	241.6	158.9	171	195.2	9.7	11.1	25.4	55.6	56	23.4	10.4	15.4	53.6	45.5	1.5	52.4	954.2	7.1	80.2	1.3	67	32	35	20	47	1
21	21-Jan-13	124.8	103.9	215.3	220.6	323.5	236.8	114.3	148	166.1	89.5	113.6	204.1	195.3	267.9	180.8	101.5	135.7	150.6	35.3	9.7	11.1	25.4	55.6	56	22.5	18.7	66.9	45.9	1.6	38.8	961	6.6	66.2	0.9	66	37	29	29	37	2
22	22-Jan-13	188	124.8	103.9	215.3	220.6	323.5	156.4	138.9	158	114.4	89.5	113.6	204.1	195.3	267.9	102	105.8	130.4	73.6	35.3	9.7	11.1	25.4	55.6	54.4	39.5	74.9	89.1	1.9	48.3	961.2	8	59.9	0.9	79	39	40	27	52	3
23	23-Jan-13	221.8	188	124.8	103.9	215.3	220.6	204.9	178.2	159.6	149.8	114.4	89.5	113.6	204.1	195.3	132.1	117.9	116.8	72	73.6	35.3	9.7	11.1	25.4	72.8	60.3	90.8	113.8	2.1	55.3	957.9	8.5	62.1	1	73	40	33	25	48	4
24	24-Jan-13	198.4	221.8	188	124.8	103.9	215.3	210.1	202.7	183.2	134.6	149.8	114.4	89.5	113.6	204.1	142.2	132.9	122.1	63.8	72	73.6	35.3	9.7	11.1	67.9	69.8	87.5	86	2	50	960.7	9.3	58.9	1	60	32	28	28	32	5
25	25-Jan-13	250.1	198.4	221.8	188	124.8	103.9	224.3	223.4	214.6	165.9	134.6	149.8	114.4	89.5	113.6	150.3	150.1	141.2	84.3	63.8	72	73.6	35.3	9.7	74	73.3	86	76	2.2	80.4	958.4	8.5	58.1	0.9	51	29	22	16	35	6
26	26-Jan-13	227.3	250.1	198.4	221.8	188	124.8	238.7	225.3	224.4	164.4	165.9	134.6	149.8	114.4	89.5	165.1	155	153.7	62.9	84.3	63.8	72	73.6	35.3	73.6	70.3	88.4	106.1	2.1	53.6	959	9.3	60.4	0.9	56	32	24	20	36	7
27	27-Jan-13	274.9	227.3	250.1	198.4	221.8	188	251.1	250.7	237.7	184.9	164.4	165.9	134.6	149.8	114.4	174.6	171.7	162.4	90	62.9	84.3	63.8	72	73.6	76.4	79	108.4	113.6	2.7	73.3	960.8	10.3	60.1	0.8	43	21	22	9	34	1
28	28-Jan-13	245.9	274.9	227.3	250.1	198.4	221.8	260.4	249.3	249.5	173.1	184.9	164.4	165.9	134.6	149.8	179	174.1	172.1	72.8	90	62.9	84.3	63.8	72	81.4	75.2	98	76	2.2	82.3	956.3	10.9	62.4	0.8	83	47	36	22	61	2
29	29-Jan-13	236.1	245.9	274.9	227.3	250.1	198.4	241	252.3	246	181.3	173.1	184.9	164.4	165.9	134.6	177.2	179.7	175.9	54.9	72.8	90	62.9	84.3	63.8	63.8	72.5	82	32.5	2.1	82.3	956.4	9.7	71.4	1.1	66	33	33	21	45	3
30	30-Jan-13	183.3	236.1	245.9	274.9	227.3	250.1	209.7	221.8	235	149.6	181.3	173.1	184.9	164.4	165.9	165.4	168	172.2	33.6	54.9	72.8	90	62.9	84.3	44.3	53.8	75.1	86.1	1.7	69.4	954.9	10.3	69.3	1	68	36	18	31	37	4
31	31-Jan-13	256.5	183.3	236.1	245.9	274.9	227.3	219.9	225.3	230.4	193.1	149.6	181.3	173.1	184.9	164.4	171.4	174.7	174.3	63.4	33.6	54.9	72.8	90	62.9	48.5	50.6	85.8	48.8	2.4	68.4	952.4	9	76.8	1.1	58	23	32	18	40	5
32	1-Feb-13	298.5	256.5	183.3	236.1	245.9	274.9	277.5	246.1	243.6	222.8	193.1	149.6	181.3	173.1	184.9	207.9	188.5	186.7	75.8	63.4	33.6	54.9	72.8	90	69.6	57.6	99.6	20.6	2.8	57.9	955.6	9.2	77.4	0.8	80	45	35	21	59	6
33	2-Feb-13	264.9	298.5	256.5	183.3	236.1	245.9	281.7	273.3	250.8	229.4	222.8	193.1	149.6	181.3	173.1	226.1	215.1	198.7	35.5	75.8	63.4	33.6	54.9	72.8	55.6	58.2	84.8	77.5	2.4	57.3	956.8	11.1	71.6	0.9	50	28	22	15	35	7
34	3-Feb-13	172.5	264.9	298.5	256.5	183.3	236.1	218.7	245.3	248.1	142.5	229.4	222.8	193.1	149.6	181.3	185.9	198.2	196.9	30	35.5	75.8	63.4	33.6	54.9	32.8	47.1	70	66.6	1.9	52.9	948.8	12.4	68	1.2	57	26	31	16	41	1
35	4-Feb-13	327.1	172.5	264.9	298.5	256.5	183.3	249.8	254.8	265.8	277.4	142.5	229.4	222.8	193.1	149.6	210	216.4	218	49.7	30	35.5	75.8	63.4	33.6	39.8	38.4	115.7	51.9	3.5	67.9	950.4	10.9	76.7	0.7	74	36	38	29	45	2
36	5-Feb-13	317.4	327.1	172.5	264.9	298.5	256.5	322.3	272.3	270.5	261.8	277.4	142.5	229.4	222.8	193.1	269.6	227.2	227.8	55.6	49.7	30	35.5	75.8	63.4	52.7	45.1	91.8	15.8	3.4	55.3	952.9	10.8	82.4	0.7	75	46	29	27	48	3
37	6-Feb-13	235.5	317.4	327.1	172.5	264.9	298.5	276.4	293.3	263.1	215.1	261.8	277.4	142.5	229.4	222.8	238.4	251.4	224.2	20.4	55.6	49.7	30	35.5	75.8	38	41.9	67.8	70.5	2.6	38.6	951.1	10.6	78.9	0.9	79	40	39	28	51	4
38	7-Feb-13	88	235.5	317.4	327.1	172.5	264.9	160.3	212.6	241.3	85	215.1	261.8	277.4	142.5	229.4	151.6	188.3	210.6	3	20.4	55.6	49.7	30	35.5	11.7	26.3	41.6	63.1	1.6	39.3	951.2	11.9	68	1.4	41	26	15	12	29	5
39	8-Feb-13	42.6	85	235.5	317.4	327.1	172.5	62.5	120.2	169.5	40	88	215.1	261.8	277.4	142.5	65.3	115.2	151.9	2.6	3	20.4	55.6	49.7	30	2.8	8.6	24.7	82.1	1.2	28.4	962.3	7.8	68.8	1.9	52	30	22	18	34	6
40	9-Feb-13	64.1	40	85	235.5	317.4	327.1	49.8	61.5	105	59.5	42.6	88	215.1	261.8	277.4	53.3	64.9	102.5	4.6	2.6	3	20.4	55.6	49.7	3.6	3.4	33.3	91.4	1.3	26	962.2	6.8	70.1	1.1	34	24	10	13	21	7
41	10-Feb-13	136.9	59.5	40	85	235.5	317.4	98.2	78.8	80.3	117.3	64.1	42.6	88	215.1	261.8	90.7	74.6	78	19.6	4.6	2.6	3	20.4	55.6	12.1	8.9	33.4	94.8	1.4	34.8	956.7	7.5	70.1	1.1	30	18	12	9	21	1
42	11-Feb-13	74.6	136.9	59.5	40	85	235.5	103	88.5	76.4	69.1	117.3	64.1	42.6	88	215.1	95.9	85.3	74.6	5.5	19.6	4.6	2.6	3	20.4	12.6	9.9	30.1	68	1.4	27.1	956.9	8.2	73.6	1.3	40	23	17	17	23	2
43	12-Feb-13	76.8	69.1	136.9	59.5	40	85	72.9	94.3	85.6	69	74.6	117.3	64.1	42.6	88	71.8	87	81.3	7.8	5.5	19.6	4.6	2.6	3	6.6	11	29.8	79	1.1	33.8	963.5	8.2	53.4	1.2	39	26	13	13	26	3
44	13-Feb-13	107.5	76.8	69.1	136.9	59.5	40	92.1	84.5	97.6	80.6	69	74.6	117.3	64.1	42.6	74.8	74.7	85.4	26.9	7.8	5.5	19.6	4.6	2.6	17.3	13.4	39	79.1	1.2	39.4	957.2	7.8	56.9	1	31	18	13	12	19	4
45	14-Feb-13	78.1	107.5	76.8	69.1	136.9	59.5	92.8	87.5	82.9	71.9	80.6	69	74.6	117.3	64.1	76.2	73.8	74	6.3	26.9	7.8	5.5	19.6	4.6	16.6	13.6	31.9	66.3	1.3	31.4	956.3	8.3	65.9	1.1	31	17	14	14	17	5
46	15-Feb-13	60	78.1	107.5	76.8	69.1	136.9	69.1	81.9	80.6	53.6	71.9	80.6	69	74.6	117.3	62.7	68.7	68.8	6.4	6.3	26.9	7.8	5.5	19.6	6.3	13.2	36.8	88.9	1.2	28.9	960.4	9.5	61.7	1.1	51	31	20	20	31	6
47	16-Feb-13	114.6	60	78.1	107.5	76.8	69.1	87.3	84.3	90.1	95.8	53.6	71.9	80.6	69	74.6	74.7	73.7	75.5	18.9	6.4	6.3	26.9	7.8	5.5	12.6	10.5	51.9	63.5	1.5	40	952.2	9.6	69.1	0.9	58	29	29	23	35	7
48	17-Feb-13	97.9	114.6	60	78.1	107.5	76.8	104.7	89.8	86.9	94.8	95.8	53.6	71.9	80.6	69	96.8	82.4	79.8	3.1	18.9	6.4	6.3	26.9	7.8	11	9.5	47.6	70.6	1.4	40	949.6	10.7	66.5	1.1	51	31	20	15	36	1
49	18-Feb-13	63.9	94.8	114.6	60	78.1	107.5	79.3	91.1	83.3	50.8	97.9	95.8	53.6	71.9	80.6	74.3	81.5	74.5	13.1	3.1	18.9	6.4	6.3	26.9	8.1	11.7	36.5	75.6	1.2	38.9	950	9.9	60.7	1.7	78	46	32	25	53	2
50	19-Feb-13	48	63.9	94.8	114.6	60	78.1	55.9	68.9	80.3	46.9	50.8	97.9	95.8	53.6	71.9	48.8	65.2	72.8	1.1	13.1	3.1	18.9	6.4	6.3	7.1	5.8	38.9	82.6	1.1	29	959.5	7	71.1	1.3	61	29	32	23	38	3
51	20-Feb-13	91.1	48	63.9	94.8	114.6	60	69.6	67.7	74.4	80.5	46.9	50.8	97.9	95.8	53.6	63.7	59.4	69	10.6	1.1	13.1	3.1	18.9	6.4	5.9	8.3	49.9	42.4	1.5	34	959.8	7.9	74.4	0.9	74	43	31	22	52	4
52	21-Feb-13	115.1	91.1	48	63.9	94.8	114.6	103.1	84.8	79.5	94.5	80.5	46.9	50.8	97.9	95.8	87.5	74	68.2	20.6	10.6	1.1	13.1	3.1	18.9	15.6	10.8	52.3	67.1	1.7	31.1	961.4	8.6	75	0.6	78	53	25	24	54	5
53	22-Feb-13	120.3	115.1	91.1	48	63.9	94.8	117.7	108.8	93.6	100.1	94.5	80.5	46.9	50.8	97.9	97.3	91.7	80.5	20.1	20.6	10.6	1.1	13.1	3.1	20.4	17.1	56	94.3	1.8	33	964.3	8.7	71.4	0.9	51	26	25	20	31	6
54	23-Feb-13	115.4	120.3	115.1	91.1	48	63.9	109	111	106.1	97.8	100.1	94.5	80.5	46.9	50.8	107.8	103.3	97.6	17.6	20.1	20.6	10.6	1.1	13.1	18.9	19.5	55.3	34.6	1.5	37.7	961.2	9.6	79.2	1.3	57	34	23	14	43	7
55	24-Feb-13	116.7	97.8	120.3	115.1	91.1	48	107.2	111.5	112.4	116.6	115.4	100.1	94.5	80.5	46.9	116	110.7	106.7	0.1	17.6	20.1	20.6	10.6	1.1	8.9	12.6	63.7	87.1	1.6	41	956.6	10.8	74.3	0.7	63	31	32	17	46	1
56	25-Feb-13	156.9	116.6	97.8	120.3	115.1	91.1	136.7	123.7	122.9	143.2	116.7	115.4	100.1	94.5	80.5	129.9	125.1	118.8	13.7	0.1	17.6	20.1	20.6	10.6	6.9	10.5	68.4	99.3	1.7	49.6	954.7	13	66.2	1	68	39	29	30	38	2
57	26-Feb-13	155.9	156.9	116.6	97.8	120.3	115.1	156.4	143.1	131.8	120.9	143.2	116.7	115.4	100.1	94.5	132	126.9	124	35	13.7	0.1	17.6	20.1	20.6	24.3	16.3	69.6	115.6	1.7	32.7	955	12.1	67.6	0.9	75	43	32	22	53	3
58	27-Feb-13	260	155.9	156.9	116.6	97.8	120.3	207.9	190.9	172.3	184	120.9	143.2	116.7	115.4	100.1	152.4	149.3	141.2	76	35	13.7	0.1	17.6	20.1	55.5	41.6	93.9	129.3	2.3	54.4	952.8	13.8	67	0.8	71	39	32	21	50	4
59	28-Feb-13	258.3	260	155.9	156.9	116.6	97.8	259.1	224.7	207.7	196.6	184	120.9	143.2	116.7	115.4	190.3	167.1	161.1	61.7	76	35	13.7	0.1	17.6	68.8	57.6	92.3	82.3	2.1	72.8	945.8	14.5	70.2	0.8	98	57	41	28	70	5
60	1-Mar-13	280.6	258.3	260	155.9	156.9	116.6	269.4	266.3	238.7	103	196.6	184	120.9	143.2	116.7	149.8	161.2	151.1	177.6	61.7	76	35	13.7	0.1	119.7	105.1	57.4	51.1	1.2	35.4	953.4	13.8	49.9	1.4	83	46	37	25	58	6
61	2-Mar-13	274.6	280.6	258.3	260	155.9	156.9	277.6	271.2	268.4	81.8	103	196.6	184	120.9	143.2	92.4	127.1	141.3	192.9	177.6	61.7	76	35	13.7	185.3	144.1	38.3	78.4	0.9	24	964.8	11.3	41.6	1.5	45	27	18	11	34	7
62	3-Mar-13	264.1	274.6	280.6	258.3	260	155.9	269.4	273.1	269.4	100.9	81.8	103	196.6	184	120.9	91.3	95.2	120.5	163.3	192.9	177.6	61.7	76	35	178.1	177.9	54.3	93	1.2	24.8	966.7	11.6	54.9	1	61	36	25	18	43	1
63	4-Mar-13	259.4	264.1	274.6	280.6	258.3	260	261.8	266	269.7	116.5	100.9	81.8	103	196.6	184	108.7	99.7	100.5	142.9	163.3	192.9	177.6	61.7	76	153.1	166.3	72.1	109.8	1.5	32.1	962.6	13	58	0.9	64	32	32	18	46	2
64	5-Mar-13	292.1	259.4	264.1	274.6	280.6	258.3	275.8	271.9	272.6	151.5	116.5	100.9	81.8	103	196.6	134	123	112.7	140.6	142.9	163.3	192.9	177.6	61.7	141.8	148.9	90.6	125.4	2	39.8	958.9	13	60.2	0.9	81	40	41	29	52	3
65	6-Mar-13	332.8	292.1	259.4	264.1	274.6	280.6	312.4	294.8	287.1	161.4	151.5	116.5	100.9	81.8	103	156.4	143.1	132.6	171.4	140.6	142.9	163.3	192.9	177.6	156	151.6	89.1	165.3	1.9	52.4	956.1	15.6	53.9	1.1	79	45	34	21	58	4
66	7-Mar-13	353.4	332.8	292.1	259.4	264.1	274.6	343.1	326.1	309.4	165.1	161.4	151.5	116.5	100.9	81.8	163.3	159.3	148.6	188.3	171.4	140.6	142.9	163.3	192.9	179.8	166.8	108.1	118.9	2.4	45.5	957.6	17.7	49.9	1	60	32	28	15	45	5
67	8-Mar-13	334.6	353.4	332.8	292.1	259.4	264.1	344	340.3	328.2	196.4	165.1	161.4	151.5	116.5	100.9	180.8	174.3	168.6	138.3	188.3	171.4	140.6	142.9	163.3	163.3	166	116.4	155.9	2.2	65.9	952.5	16.4	57.2	0.9	70	31	39	24	46	6
68	9-Mar-13	361.5	334.6	353.4	332.8	292.1	259.4	348.1	349.8	345.6	206.9	196.4	165.1	161.4	151.5	116.5	201.6	189.5	182.4	154.6	138.3	188.3	171.4	140.6	142.9	146.4	160.4	121	111.6	2.5	76.3	944.5	17.1	57.5	1.1	37	21	16	8	29	7
69	10-Mar-13	818.1	361.5	334.6	353.4	332.8	292.1	589.8	504.8	466.9	255.8	206.9	196.4	165.1	161.4	151.5	231.3	219.7	206	562.4	154.6	138.3	188.3	171.4	140.6	358.5	285.1	65.5	55.9	1.2	44.5	948.2	18.6	44.9	1.4	63	28	35	19	44	1
70	11-Mar-13	688.8	818.1	361.5	334.6	353.4	332.8	753.4	622.8	550.8	255.5	255.8	206.9	196.4	165.1	161.4	255.6	239.4	228.6	433.3	562.4	154.6	138.3	188.3	171.4	497.8	383.4	53.5	93.3	1.3	61.3	945.6	18.3	48.9	1.9	63	31	32	21	42	2
71	12-Mar-13	396.3	688.8	818.1	361.5	334.6	353.4	542.5	634.4	566.2	136.9	255.5	255.8	206.9	196.4	165.1	196.2	216	213.8	259.4	433.3	562.4	154.6	138.3	188.3	346.3	418.3	49.1	123	1.1	30.1	947.1	17	55.2	1.4	76	44	32	23	53	3
72	13-Mar-13	595.5	396.3	688.8	818.1	361.5	334.6	495.9	560.2	624.7	201.8	136.9	255.5	255.8	206.9	196.4	169.3	198	212.5	393.8	259.4	433.3	562.4	154.6	138.3	326.6	362.1	64.8	153.8	1.4	41.4	953.5	16.8	53.2	1.1	84	47	37	34	50	4
73	14-Mar-13	464.9	595.5	396.3	688.8	818.1	361.5	530.2	485.5	536.3	159.1	201.8	136.9	255.5	255.8	206.9	180.4	165.9	188.3	305.8	393.8	259.4	433.3	562.4	154.6	349.8	319.6	62.3	133.5	1.1	57.4	954.4	17.1	50.3	1.7	66	32	34	21	45	5
74	15-Mar-13	394	464.9	595.5	396.3	688.8	818.1	429.4	484.8	462.7	155.8	159.1	201.8	136.9	255.5	255.8	157.4	172.2	163.4	238.3	305.8	393.8	259.4	433.3	562.4	272	312.6	78.5	148.9	1.5	61.5	953.4	16.8	58.4	0.9	52	26	26	21	31	6
75	16-Mar-13	344.4	394	464.9	595.5	396.3	688.8	369.2	401.1	449.7	155.3	155.8	159.1	201.8	136.9	255.5	155.5	156.7	168	189.1	238.3	305.8	393.8	259.4	433.3	213.7	244.4	77.4	173.6	1.4	68	950.7	18.6	55.3	1	39	22	17	13	26	7
76	17-Mar-13	258	344.4	394	464.9	595.5	396.3	301.2	332.1	365.3	148.5	155.3	155.8	159.1	201.8	136.9	151.9	153.2	154.7	109.5	189.1	238.3	305.8	393.8	259.4	149.3	179	64.8	207.3	1.4	41.9	951.6	17.9	65.6	1.3	53	27	26	22	31	1
77	18-Mar-13	153.8	258	344.4	394	464.9	595.5	205.9	252	287.5	99.1	148.5	155.3	155.8	159.1	201.8	123.8	134.3	139.7	54.6	109.5	189.1	238.3	305.8	393.8	82.1	117.8	71.9	95.4	1.3	24.6	950.8	15.5	75.1	1.1	66	34	32	23	43	2
78	19-Mar-13	83.9	153.8	258	344.4	394	464.9	118.8	165.2	210	63.3	99.1	148.5	155.3	155.8	159.1	81.2	103.6	116.5	20.6	54.6	109.5	189.1	238.3	305.8	37.6	61.6	52.6	82.9	1.1	25.9	946.1	15.5	71.6	1	60	33	27	24	36	3
79	20-Mar-13	184.5	83.9	153.8	258	344.4	394	134.2	140.7	170	101.4	63.3	99.1	148.5	155.3	155.8	82.3	87.9	103.1	83.1	20.6	54.6	109.5	189.1	238.3	51.9	52.8	76.3	95.9	1.5	33	952.3	16.3	68.4	0.9	76	36	40	24	52	4
80	21-Mar-13	175.3	184.5	83.9	153.8	258	344.4	179.9	147.9	149.3	112.8	101.4	63.3	99.1	148.5	155.3	107.1	92.5	94.1	62.5	83.1	20.6	54.6	109.5	189.1	72.8	55.4	65.9	90.9	1.3	42.1	945.9	17.4	67.2	1.2	75	36	39	18	57	5
81	22-Mar-13	112	175.3	184.5	83.9	153.8	258	143.6	157.3	138.9	78.3	112.8	101.4	63.3	99.1	148.5	95.5	97.5	88.9	33.8	62.5	83.1	20.6	54.6	109.5	48.1	59.8	57.4	103.9	0.9	33.9	946.5	18.9	64	1.3	49	28	21	19	30	6
82	23-Mar-13	90.4	112	175.3	184.5	83.9	153.8	101.2	125.9	140.5	48.8	78.3	112.8	101.4	63.3	99.1	63.5	79.9	85.3	41.6	33.8	62.5	83.1	20.6	54.6	37.7	46	52.4	120.9	0.7	20.1	949.9	17.8	62.3	1.6	41	15	26	14	27	7
83	24-Mar-13	165.3	90.4	112	175.3	184.5	83.9	127.8	122.5	135.7	87.8	48.8	78.3	112.8	101.4	63.3	68.3	71.6	81.9	77.5	41.6	33.8	62.5	83.1	20.6	59.6	51	67.6	107.6	1	37.6	948.5	16.9	60.8	1.1	64	26	38	21	43	1
84	25-Mar-13	154.4	165.3	90.4	112	175.3	184.5	159.8	136.7	130.5	89	87.8	48.8	78.3	112.8	101.4	88.4	75.2	75.9	65.4	77.5	41.6	33.8	62.5	83.1	71.4	61.5	58.8	64.9	0.9	48.5	945.2	18.1	58.4	1.8	66	34	32	24	42	2
85	26-Mar-13	102.6	154.4	165.3	90.4	112	175.3	128.5	140.8	128.2	52.1	89	87.8	48.8	78.3	112.8	70.6	76.3	69.4	50.5	65.4	77.5	41.6	33.8	62.5	57.9	64.5	43.9	102.6	0.6	21.9	953.7	17.7	57.9	1.5	74	39	35	27	47	3
86	27-Mar-13	159.5	102.6	154.4	165.3	90.4	112	131.1	138.8	145.4	75.8	52.1	89	87.8	48.8	78.3	63.9	72.3	76.2	83.8	50.5	65.4	77.5	41.6	33.8	67.1	66.5	64.1	105.1	0.9	35.1	950.2	18.1	52.4	1.1	72	38	34	18	54	4
87	28-Mar-13	211.4	159.5	102.6	154.4	165.3	90.4	185.4	157.8	157	113.1	75.8	52.1	89	87.8	48.8	94.4	80.3	82.5	98.3	83.8	50.5	65.4	77.5	41.6	91	77.5	81.6	156.3	1.3	51.6	950.3	19.3	50.7	1	90	44	46	39	51	5
88	29-Mar-13	182.4	211.4	159.5	102.6	154.4	165.3	196.9	184.4	164	104.6	113.1	75.8	52.1	89	87.8	108.9	97.8	86.4	77.8	98.3	83.8	50.5	65.4	77.5	88	86.6	78.6	104.6	1.1	61.3	949.7	18	56.1	1.4	49	28	21	12	37	6
89	30-Mar-13	191.4	182.4	211.4	159.5	102.6	154.4	186.9	195	186.2	129.1	104.6	113.1	75.8	52.1	89	116.9	115.6	105.7	62.3	77.8	98.3	83.8	50.5	65.4	70	79.4	69.9	140.1	1.1	45.3	950.7	19.3	56.9	0.9	60	13	25	32	28	7
90	31-Mar-13	127.9	191.4	182.4	211.4	159.5	102.6	159.6	167.2	178.3	82.4	129.1	104.6	113.1	75.8	52.1	105.8	105.4	107.3	45.5	62.3	77.8	98.3	83.8	50.5	53.9	61.8	61	97.4	0.8	29.4	951.4	19.2	56.4	1	51	27	24	20	31	1
91	1-Apr-13	127.8	127.9	191.4	182.4	211.4	159.5	127.8	149	157.3	82	82.4	129.1	104.6	113.1	75.8	82.2	97.8	99.5	45.8	45.5	62.3	77.8	98.3	83.8	45.6	51.2	59.1	114.6	0.9	22.6	952.6	19.2	59.4	1.2	111	71	40	34	77	2
92	2-Apr-13	117.8	127.8	127.9	191.4	182.4	211.4	122.8	124.5	141.2	89.3	82	82.4	129.1	104.6	113.1	85.6	84.5	95.7	28.5	45.8	45.5	62.3	77.8	98.3	37.1	39.9	56.8	48.4	1.2	31.5	951.5	17	75.1	1.5	79	46	33	23	56	3
93	3-Apr-13	152.1	117.8	127.8	127.9	191.4	182.4	134.9	132.5	131.4	106.4	89.3	82	82.4	129.1	104.6	97.8	92.5	90	45.8	28.5	45.8	45.5	62.3	77.8	37.1	40	60.9	49.5	1.1	40.9	948	16.8	76	1	70	46	23	29	41	4
94	4-Apr-13	143.6	152.1	117.8	127.8	127.9	191.4	147.9	137.8	135.3	122.9	106.4	89.3	82	82.4	129.1	114.6	106.2	100.1	20.8	45.8	28.5	45.8	45.5	62.3	33.3	31.7	55.9	63.6	1.2	37.5	942.3	17.8	78.1	1.1	60	39	21	18	42	5
95	5-Apr-13	42	143.6	152.1	117.8	127.8	127.9	92.8	112.6	113.9	33.1	122.9	106.4	89.3	82	82.4	78	87.5	87.9	8.9	20.8	45.8	28.5	45.8	45.5	14.8	25.1	24.3	72.3	0.5	19.3	951	12.6	78.9	2.2	56	24	32	15	41	6
96	6-Apr-13	89.4	42	143.6	152.1	117.8	127.8	65.7	91.7	106.8	39.6	33.1	122.9	106.4	89.3	82	36.4	65.2	75.5	49.8	8.9	20.8	45.8	28.5	45.8	29.3	26.5	33.4	100	0.5	15.4	957.9	12.7	63.1	1.6	44	23	21	13	31	7
97	7-Apr-13	152.6	89.4	42	143.6	152.1	117.8	121	94.7	106.9	69.5	39.6	33.1	122.9	106.4	89.3	54.6	47.4	66.3	83.1	49.8	8.9	20.8	45.8	28.5	66.4	47.3	66.5	112.6	0.9	34	949.4	14	59.1	0.9	62	38	24	15	47	1
98	8-Apr-13	212.6	152.6	89.4	42	143.6	152.1	182.6	151.5	124.2	116.5	69.5	39.6	33.1	122.9	106.4	93	75.2	64.7	96.1	83.1	49.8	8.9	20.8	45.8	89.6	76.3	68.1	138	1.2	39.6	949.4	15.1	60	1.1	75	39	36	26	49	2
99	9-Apr-13	188.5	212.6	152.6	89.4	42	143.6	200.6	184.6	160.8	87	116.5	69.5	39.6	33.1	122.9	101.8	91	78.2	101.5	96.1	83.1	49.8	8.9	20.8	98.8	93.6	65.3	67	0.8	29.1	955.3	16.7	50	1.3	74	43	31	22	52	3
100	10-Apr-13	114.4	188.5	212.6	152.6	89.4	42	151.4	171.8	167	63.3	87	116.5	69.5	39.6	33.1	75.1	88.9	84.1	51.1	101.5	96.1	83.1	49.8	8.9	76.3	82.9	66.4	45.4	0.8	18	959.8	13.4	73.8	0.7	78	38	40	30	48	4
101	11-Apr-13	75.8	114.4	188.5	212.6	152.6	89.4	95.1	126.2	147.8	57.6	63.3	87	116.5	69.5	39.6	60.4	69.3	81.1	18.1	51.1	101.5	96.1	83.1	49.8	34.6	56.9	48	74.9	0.8	12.4	959.9	13.8	76.9	1	66	32	34	22	44	5
102	12-Apr-13	95.6	75.8	114.4	188.5	212.6	152.6	85.7	95.3	118.6	82.4	57.6	63.3	87	116.5	69.5	70	67.8	72.6	13.3	18.1	51.1	101.5	96.1	83.1	15.7	27.5	57	61.4	0.9	16.3	960.4	14.5	78.3	1.1	54	30	24	17	37	6
103	13-Apr-13	95.8	95.6	75.8	114.4	188.5	212.6	95.7	89	95.4	62.4	82.4	57.6	63.3	87	116.5	72.4	67.5	66.4	33.4	13.3	18.1	51.1	101.5	96.1	23.3	21.6	51.3	98.9	0.7	18.4	956.5	15.5	66.1	1.2	48	30	18	12	36	7
104	14-Apr-13	135.8	95.8	95.6	75.8	114.4	188.5	115.8	109	100.7	79.5	62.4	82.4	57.6	63.3	87	70.9	74.8	70.5	56.3	33.4	13.3	18.1	51.1	101.5	44.8	34.3	62.9	111.8	0.9	30.3	953.9	17.8	60.7	1.1	55	31	24	14	41	1
105	15-Apr-13	206.3	135.8	95.8	95.6	75.8	114.4	171	145.9	133.3	108	79.5	62.4	82.4	57.6	63.3	93.8	83.3	83.1	98.3	56.3	33.4	13.3	18.1	51.1	77.3	62.6	75.5	148.8	1.3	40.8	945	21.1	52.4	1	64	33	31	23	41	2
106	16-Apr-13	149.8	206.3	135.8	95.8	95.6	75.8	178	163.9	146.9	87.3	108	79.5	62.4	82.4	57.6	97.6	91.6	84.3	62.5	98.3	56.3	33.4	13.3	18.1	80.4	72.3	65.6	151.9	0.9	24.4	944.2	21.7	54.9	1.4	65	34	31	24	41	3
107	17-Apr-13	225.9	149.8	206.3	135.8	95.8	95.6	187.8	194	179.4	125.1	87.3	108	79.5	62.4	82.4	106.2	106.8	100	100.8	62.5	98.3	56.3	33.4	13.3	81.6	87.2	85.9	154.1	1.3	36.1	941.5	21.7	50.9	1.2	61	30	31	20	41	4
108	18-Apr-13	251.3	225.9	149.8	206.3	135.8	95.8	238.6	209	208.3	130.1	125.1	87.3	108	79.5	62.4	127.6	114.2	112.6	121.1	100.8	62.5	98.3	56.3	33.4	110.9	94.8	91	207.6	1.4	45.5	939.8	22.6	50.7	1	52	27	25	15	37	5
109	19-Apr-13	286.9	251.3	225.9	149.8	206.3	135.8	269.1	254.7	228.4	147.1	130.1	125.1	87.3	108	79.5	138.6	134.1	122.4	139.8	121.1	100.8	62.5	98.3	56.3	130.4	120.5	74.4	76.3	1.3	43.5	939.1	21.7	59.1	2	48	24	24	14	34	6
110	20-Apr-13	201.8	286.9	251.3	225.9	149.8	206.3	244.3	246.6	241.4	91.5	147.1	130.1	125.1	87.3	108	119.3	122.9	123.5	110.3	139.8	121.1	100.8	62.5	98.3	125	123.7	32.9	110.6	0.6	8.4	949.9	19.9	62.7	1.8	40	31	9	17	23	7
111	21-Apr-13	123.5	201.8	286.9	251.3	225.9	149.8	162.6	204	215.8	66	91.5	147.1	130.1	125.1	87.3	78.8	101.5	108.7	57.5	110.3	139.8	121.1	100.8	62.5	83.9	102.5	38	97.8	0.9	27.3	950.5	19.7	57.5	1.6	47	33	14	19	28	1
112	22-Apr-13	116	123.5	201.8	286.9	251.3	225.9	119.8	147.1	182	77.6	66	91.5	147.1	130.1	125.1	71.8	78.4	95.6	38.4	57.5	110.3	139.8	121.1	100.8	47.9	68.7	42.9	139.5	1	27.6	946.1	19.5	69.8	1.2	59	26	33	15	44	2
113	23-Apr-13	118.8	116	123.5	201.8	286.9	251.3	117.4	119.4	140	94.4	77.6	66	91.5	147.1	130.1	86	79.3	82.4	24.4	38.4	57.5	110.3	139.8	121.1	31.4	40.1	67.3	35.3	1.2	23.6	949.7	19.3	74.9	1.2	70	39	31	26	44	3
114	24-Apr-13	101.1	118.8	116	123.5	201.8	286.9	109.9	112	114.8	58.6	94.4	77.6	66	91.5	147.1	76.5	76.9	74.2	42.5	24.4	38.4	57.5	110.3	139.8	33.4	35.1	57.1	94.4	0.7	13.9	953	19.7	62.1	1.2	72	42	30	17	55	4
115	25-Apr-13	144.5	101.1	118.8	116	123.5	201.8	122.8	121.5	120.1	89.1	58.6	94.4	77.6	66	91.5	73.9	80.7	79.9	55.4	42.5	24.4	38.4	57.5	110.3	48.9	40.8	65.8	141.3	0.8	19	952.7	21.9	55.6	1.1	55	27	28	11	44	5
116	26-Apr-13	189.5	144.5	101.1	118.8	116	123.5	167	145	138.5	118.3	89.1	58.6	94.4	77.6	66	103.7	88.7	90.1	71.3	55.4	42.5	24.4	38.4	57.5	63.3	56.4	72.5	157	1	24.6	950.6	22.3	55.9	1.1	83	50	33	22	61	6
117	27-Apr-13	279.5	189.5	144.5	101.1	118.8	116	234.5	204.5	178.7	177.9	118.3	89.1	58.6	94.4	77.6	148.1	128.4	111	101.6	71.3	55.4	42.5	24.4	38.4	86.4	76.1	102.9	177.3	1.4	34.1	944.3	23.9	53.8	1	63	38	25	18	45	7
118	28-Apr-13	341.6	279.5	189.5	144.5	101.1	118.8	310.6	270.2	238.8	245.9	177.9	118.3	89.1	58.6	94.4	211.9	180.7	157.8	95.8	101.6	71.3	55.4	42.5	24.4	98.7	89.5	129.5	54.3	1.8	64.9	945	22.6	65	0.9	63	33	30	23	40	1
119	29-Apr-13	105.4	341.6	279.5	189.5	144.5	101.1	223.5	242.2	229	82.8	245.9	177.9	118.3	89.1	58.6	164.3	168.8	156.2	22.6	95.8	101.6	71.3	55.4	42.5	59.2	73.3	47.9	119	0.8	23	946.6	22.4	64.3	1.6	46	28	18	15	31	2
120	30-Apr-13	62.8	105.4	341.6	279.5	189.5	144.5	84.1	169.9	197.3	41.8	82.8	245.9	177.9	118.3	89.1	62.3	123.5	137.1	21	22.6	95.8	101.6	71.3	55.4	21.8	46.5	31	152.4	0.6	17.9	952	22.3	46.5	1.5	92	43	26	47	45	3
121	1-May-13	100.6	62.8	105.4	341.6	279.5	189.5	81.7	89.6	152.6	87.3	41.8	82.8	245.9	177.9	118.3	64.5	70.6	114.4	13.4	21	22.6	95.8	101.6	71.3	17.2	19	50.1	67.4	1	16.4	950.1	19.1	73.6	1.4	65	37	28	21	44	4
122	2-May-13	60.1	100.6	62.8	105.4	341.6	279.5	80.4	74.5	82.2	53.6	87.3	41.8	82.8	245.9	177.9	70.4	60.9	66.3	6.5	13.4	21	22.6	95.8	101.6	9.9	13.6	39.4	89.1	0.7	17.5	950.9	17.7	75.8	1.2	74	37	37	25	49	5
123	3-May-13	121.5	60.1	100.6	62.8	105.4	341.6	90.8	94.1	86.3	101.4	53.6	87.3	41.8	82.8	245.9	77.5	80.8	71	20.1	6.5	13.4	21	22.6	95.8	13.3	13.3	43.3	119.3	0.8	15.8	950.8	20.7	65.6	1.5	60	26	34	15	45	6
124	4-May-13	118.6	121.5	60.1	100.6	62.8	105.4	120.1	100.1	100.2	88.3	101.4	53.6	87.3	41.8	82.8	94.8	81.1	82.6	30.3	20.1	6.5	13.4	21	22.6	25.2	19	64.8	91.6	0.9	18.9	950.5	21.2	64.8	0.9	43	23	20	16	27	7
125	5-May-13	77	118.6	121.5	60.1	100.6	62.8	96.8	105	93.8	75	88.3	101.4	53.6	87.3	41.8	82.6	88.9	80.1	2	30.3	20.1	6.5	13.4	21	16.2	17.5	40.5	70.5	0.7	15.6	948.8	18	81.9	1.3	73	39	34	14	59	1
126	6-May-13	67.7	75	118.6	121.5	60.1	100.6	71.4	87.1	95.7	64.4	77	88.3	101.4	53.6	87.3	70.7	76.6	82.8	3.3	2	30.3	20.1	6.5	13.4	2.7	11.9	54	41.9	1	16.6	948.6	18.6	81.6	1.1	82	42	40	23	59	2
127	7-May-13	92.6	67.7	75	118.6	121.5	60.1	80.1	78.4	88.5	81.4	64.4	77	88.3	101.4	53.6	72.9	74.3	77.8	11.1	3.3	2	30.3	20.1	6.5	7.2	5.5	54.9	118.4	1.2	20.9	948.7	20.5	76.3	1	79	42	37	17	62	3
128	8-May-13	77.3	92.6	67.7	75	118.6	121.5	83.9	78.5	77.6	75.2	81.4	64.4	77	88.3	101.4	79.4	74.4	75	2.1	11.1	3.3	2	30.3	20.1	6.6	5.5	44	60.6	0.9	19.1	947.4	20.2	81.9	1.2	65	39	26	29	36	4
129	9-May-13	49.8	75.2	92.6	67.7	75	118.6	62.5	72.5	71.3	29.6	77.3	81.4	64.4	77	88.3	53.4	62.8	63.2	20.2	2.1	11.1	3.3	2	30.3	11.1	11.1	39	97	0.6	11.6	952	19.4	71.5	1.7	80	42	38	28	52	5
130	10-May-13	68.1	49.8	75.2	92.6	67.7	75	58.9	64.3	71.4	38.4	29.6	77.3	81.4	64.4	77	34	48.4	56.7	29.8	20.2	2.1	11.1	3.3	2	25	17.3	45.8	119.1	0.5	17.5	951.3	22	49.4	1.5	72	37	35	27	45	6
131	11-May-13	135.3	68.1	49.8	75.2	92.6	67.7	101.7	84.4	82.1	78.8	38.4	29.6	77.3	81.4	64.4	58.6	48.9	56	56.5	29.8	20.2	2.1	11.1	3.3	43.1	35.5	70.3	107.8	0.8	31.4	948.2	21.2	56.7	1.1	44	31	13	14	30	7
132	12-May-13	177.3	135.3	68.1	49.8	75.2	92.6	156.3	126.9	107.6	112.1	78.8	38.4	29.6	77.3	81.4	95.4	76.4	64.7	65.1	56.5	29.8	20.2	2.1	11.1	60.8	50.5	70.6	169.7	1.1	28.8	946.2	22.5	55	1	51	24	27	22	29	1
133	13-May-13	275.5	177.3	135.3	68.1	49.8	75.2	226.4	196	164	170.4	112.1	78.8	38.4	29.6	77.3	141.3	120.4	99.9	105.1	65.1	56.5	29.8	20.2	2.1	85.1	75.6	95.1	195.9	1.5	49.3	941.9	23.7	52.6	0.9	80	36	44	24	56	2
134	14-May-13	116.8	275.5	177.3	135.3	68.1	49.8	196.1	189.8	176.2	96.8	170.4	112.1	78.8	38.4	29.6	133.6	126.4	114.5	20	105.1	65.1	56.5	29.8	20.2	62.5	63.4	41.8	103.3	0.7	18.3	940.3	23.7	64	1.6	66	31	35	19	47	3
135	15-May-13	50.4	116.8	275.5	177.3	135.3	68.1	83.6	147.5	155	48.6	96.8	170.4	112.1	78.8	38.4	72.7	105.3	107	1.8	20	105.1	65.1	56.5	29.8	10.9	42.3	30.3	65.1	0.6	10.9	943.5	21.5	77.4	1.6	74	48	26	21	53	4
136	16-May-13	40.3	50.4	116.8	275.5	177.3	135.3	45.3	69.1	120.7	37	48.6	96.8	170.4	112.1	78.8	42.8	60.8	88.2	3.3	1.8	20	105.1	65.1	56.5	2.5	8.4	28.8	73	0.7	8.6	947.6	19.3	82.8	1.9	46	27	18	15	31	5
137	17-May-13	45.2	40.3	50.4	116.8	275.5	177.3	42.5	45.1	63	44.7	37	48.6	96.8	170.4	112.1	41.1	43.6	56.9	0.5	3.3	1.8	20	105.1	65.1	1.9	1.9	32.6	60.6	0.8	8	949.6	17.7	85.3	1	50	26	24	10	40	6
138	18-May-13	46.1	44.7	40.3	50.4	116.8	275.5	45.4	43.7	45.4	36.3	45.2	37	48.6	96.8	170.4	40.7	39.5	41.8	9.8	0.5	3.3	1.8	20	105.1	5.2	4.5	36.1	96.9	0.7	11.6	948.2	20.4	69.8	1.1	50	17	33	10	40	7
139	19-May-13	85.1	46.1	44.7	40.3	50.4	116.8	65.6	58.6	54	62.9	36.3	45.2	37	48.6	96.8	49.6	48.1	45.3	22.3	9.8	0.5	3.3	1.8	20	16	10.9	40.8	99.4	0.7	17.1	946.9	23.3	62.2	1.3	48	27	21	7	41	1
140	20-May-13	100.1	85.1	46.1	44.7	40.3	50.4	92.6	77.1	69	66.6	62.9	36.3	45.2	37	48.6	64.7	55.2	52.7	33.6	22.3	9.8	0.5	3.3	1.8	27.9	21.9	43.1	107.6	0.8	22.6	945.7	24.2	59.9	1.1	87	36	51	28	59	2
141	21-May-13	115	100.1	85.1	46.1	44.7	40.3	107.6	100.1	86.6	66.4	66.6	62.9	36.3	45.2	37	66.5	65.3	58	48.6	33.6	22.3	9.8	0.5	3.3	41.1	34.8	55.3	124.3	0.8	23.7	943.1	25	57.4	1	77	49	28	23	54	3
142	22-May-13	198.2	115	100.1	85.1	46.1	44.7	156.6	137.8	124.6	122.5	66.4	66.6	62.9	36.3	45.2	94.5	85.2	79.6	75.7	48.6	33.6	22.3	9.8	0.5	62.1	52.6	68.1	154.3	1.2	26.6	943.6	26.5	56.7	0.9	75	43	32	20	55	4
143	23-May-13	186.9	198.2	115	100.1	85.1	46.1	192.5	166.7	150	126.2	122.5	66.4	66.6	62.9	36.3	124.3	105	95.4	60.7	75.7	48.6	33.6	22.3	9.8	68.2	61.6	62.5	131.3	1.2	36.1	945.2	26.8	59.6	1.1	76	42	34	21	55	5
144	24-May-13	61.3	186.9	198.2	115	100.1	85.1	124.1	148.8	140.3	55.4	126.2	122.5	66.4	66.6	62.9	90.8	101.4	92.6	5.9	60.7	75.7	48.6	33.6	22.3	33.3	47.4	29.3	64.3	0.6	15.1	946.4	23.5	73.1	1.9	64	31	33	21	43	6
145	25-May-13	50.4	61.3	186.9	198.2	115	100.1	55.9	99.5	124.2	40.5	55.4	126.2	122.5	66.4	66.6	48	74	86.1	9.9	5.9	60.7	75.7	48.6	33.6	7.9	25.5	34.3	47.8	0.6	12	944.5	20.9	79.6	1	44	20	24	12	32	7
146	26-May-13	62.9	50.4	61.3	186.9	198.2	115	56.7	58.2	90.4	45.3	40.5	55.4	126.2	122.5	66.4	42.9	47.1	66.8	17.6	9.9	5.9	60.7	75.7	48.6	13.8	11.1	35.4	89.3	0.7	16.1	941.1	23.6	67.5	1.2	55	34	21	18	37	1
147	27-May-13	131.9	62.9	50.4	61.3	186.9	198.2	97.4	81.7	76.6	68.7	45.3	40.5	55.4	126.2	122.5	57	51.5	52.5	63.2	17.6	9.9	5.9	60.7	75.7	40.4	30.2	51	116.5	1	31.3	942	25.6	66.5	1	63	32	31	14	49	2
148	28-May-13	115.1	131.9	62.9	50.4	61.3	186.9	123.5	103.3	90.1	71.1	68.7	45.3	40.5	55.4	126.2	69.9	61.7	56.4	44	63.2	17.6	9.9	5.9	60.7	53.6	41.6	44	54.5	0.8	33.3	941.8	25	64.5	1.5	100	57	43	33	67	3
149	29-May-13	47.5	115.1	131.9	62.9	50.4	61.3	81.3	98.2	89.3	27	71.1	68.7	45.3	40.5	55.4	49.1	55.6	53	20.5	44	63.2	17.6	9.9	5.9	32.2	42.6	28.1	66.5	0.4	11.3	952.8	20.3	60.9	1.4	85	47	38	29	56	4
150	30-May-13	58	47.5	115.1	131.9	62.9	50.4	52.8	73.5	88.1	36.6	27	71.1	68.7	45.3	40.5	31.8	44.9	50.9	21.4	20.5	44	63.2	17.6	9.9	20.9	28.6	32	81.5	0.5	14.3	952.5	20.2	63.5	1.3	87	44	43	29	58	5
151	31-May-13	92.5	58	47.5	115.1	131.9	62.9	75.3	66	78.3	42	36.6	27	71.1	68.7	45.3	39.3	35.2	44.2	50.5	21.4	20.5	44	63.2	17.6	35.9	30.8	37.4	80.1	0.6	18.5	949	21.8	63.8	1.2	96	32	33	53	43	6
152	1-Jun-13	67.1	92.5	58	47.5	115.1	131.9	79.8	72.5	66.3	41.1	42	36.6	27	71.1	68.7	41.6	39.9	36.7	26	50.5	21.4	20.5	44	63.2	38.2	32.6	38.8	77.9	0.7	13	948.2	22.8	62	1.3	48	31	17	13	35	7
153	2-Jun-13	85	67.1	92.5	58	47.5	115.1	76.1	81.5	75.7	46.3	41.1	42	36.6	27	71.1	43.7	43.1	41.5	38.8	26	50.5	21.4	20.5	44	32.4	38.4	43	119.5	0.8	16.6	947.4	24.8	56.9	0.9	68	39	29	16	52	1
154	3-Jun-13	126.1	85	67.1	92.5	58	47.5	105.6	92.8	92.7	79.1	46.3	41.1	42	36.6	27	62.7	55.5	52.1	47	38.8	26	50.5	21.4	20.5	42.9	37.2	44	141.4	0.9	23.6	945.5	25.7	58.7	1.1	81	49	32	33	48	2
155	4-Jun-13	71.6	126.1	85	67.1	92.5	58	98.9	94.3	87.5	48.9	79.1	46.3	41.1	42	36.6	64	58.1	53.8	22.8	47	38.8	26	50.5	21.4	34.9	36.2	35.5	82.4	0.8	19	946.1	26	60.8	1.2	61	32	29	26	35	3
156	5-Jun-13	86.9	71.6	126.1	85	67.1	92.5	79.3	94.9	92.4	61.5	48.9	79.1	46.3	41.1	42	55.2	63.2	58.9	25.4	22.8	47	38.8	26	50.5	24.1	31.7	39	39.8	1	22.1	944.5	24.3	72.3	1.4	89	51	38	29	60	4
157	6-Jun-13	61.1	86.9	71.6	126.1	85	67.1	74	73.2	86.4	38.4	61.5	48.9	79.1	46.3	41.1	49.9	49.6	57	22.8	25.4	22.8	47	38.8	26	24.1	23.6	19.8	72.9	0.6	13.8	943.8	25.3	65	1.2	76	33	43	23	53	5
158	7-Jun-13	71.3	61.1	86.9	71.6	126.1	85	66.2	73.1	72.7	43.8	38.4	61.5	48.9	79.1	46.3	41.1	47.9	48.1	27.5	22.8	25.4	22.8	47	38.8	25.1	25.2	20.6	62.4	0.7	14.1	942.8	26.7	67.5	1.1	58	31	27	18	40	6
159	8-Jun-13	54.3	71.3	61.1	86.9	71.6	126.1	62.8	62.2	68.4	40.1	43.8	38.4	61.5	48.9	79.1	41.9	40.8	45.9	14.2	27.5	22.8	25.4	22.8	47	20.8	21.5	21.9	36.8	0.7	10.3	940.9	24	81.1	1.5	51	25	26	18	33	7
160	9-Jun-13	33.8	54.3	71.3	61.1	86.9	71.6	44.1	53.1	55.1	16	40.1	43.8	38.4	61.5	48.9	28.1	33.3	34.6	17.8	14.2	27.5	22.8	25.4	22.8	16	19.8	17.7	51.6	0.6	12.1	945.6	22.9	72.2	1.4	62	35	27	16	46	1
161	10-Jun-13	48.8	33.8	54.3	71.3	61.1	86.9	41.3	45.7	52.1	25.3	16	40.1	43.8	38.4	61.5	20.6	27.1	31.3	23.6	17.8	14.2	27.5	22.8	25.4	20.7	18.5	22	53	0.5	10.9	951.5	23.7	60.4	1.4	48	26	22	14	34	2
162	11-Jun-13	67	48.8	33.8	54.3	71.3	61.1	57.9	49.9	51	34.5	25.3	16	40.1	43.8	38.4	29.9	25.3	29	32.5	23.6	17.8	14.2	27.5	22.8	28	24.6	26.9	61.1	0.7	16	948.9	24.2	54.4	1.2	44	23	21	17	27	3
163	12-Jun-13	87.5	67	48.8	33.8	54.3	71.3	77.3	67.8	59.3	49.6	34.5	25.3	16	40.1	43.8	42.1	36.5	31.3	37.9	32.5	23.6	17.8	14.2	27.5	35.2	31.3	30.4	78.4	0.7	24.5	946.3	25.2	52.5	1	51	30	21	22	29	4
164	13-Jun-13	127.8	87.5	67	48.8	33.8	54.3	107.6	94.1	82.8	79.5	49.6	34.5	25.3	16	40.1	64.6	54.5	47.2	48.3	37.9	32.5	23.6	17.8	14.2	43.1	39.5	39.4	97.8	0.9	39.6	943.3	26.1	56.2	1.1	62	31	31	26	36	5
165	14-Jun-13	92	127.8	87.5	67	48.8	33.8	109.9	102.4	93.6	66.3	79.5	49.6	34.5	25.3	16	72.9	65.1	57.5	25.8	48.3	37.9	32.5	23.6	17.8	37	37.3	35.8	122	0.5	21.8	942.9	24.5	71.2	1.4	63	32	31	21	42	6
166	15-Jun-13	104.5	92	127.8	87.5	67	48.8	98.3	108.1	102.9	64.3	66.3	79.5	49.6	34.5	25.3	65.3	70	64.9	40.3	25.8	48.3	37.9	32.5	23.6	33	38.1	38.6	160.1	0.5	21.9	942.5	25.3	71.6	0.9	58	38	20	17	41	7
167	16-Jun-13	126.6	104.5	92	127.8	87.5	67	115.6	107.7	112.7	79.1	64.3	66.3	79.5	49.6	34.5	71.7	69.9	72.3	47.5	40.3	25.8	48.3	37.9	32.5	43.9	37.8	47.8	118.4	0.7	21.8	942.4	26.1	73.7	1.1	58	29	29	21	37	1
168	17-Jun-13	154.3	126.6	104.5	92	127.8	87.5	140.4	128.5	119.3	83.7	79.1	64.3	66.3	79.5	49.6	81.4	75.7	73.3	70.5	47.5	40.3	25.8	48.3	37.9	59	52.8	57.5	135.9	0.9	30	939.6	27.1	69.3	1	56	29	27	19	37	2
169	18-Jun-13	128.3	154.3	126.6	104.5	92	127.8	141.3	136.4	128.4	79.1	83.7	79.1	64.3	66.3	79.5	81.4	80.7	76.6	49.1	70.5	47.5	40.3	25.8	48.3	59.8	55.7	44.9	139.9	0.7	23.9	936.1	28.5	71.1	1.2	67	34	33	24	43	3
170	19-Jun-13	55.8	128.3	154.3	126.6	104.5	92	92	112.8	116.2	35.6	79.1	83.7	79.1	64.3	66.3	57.4	66.2	69.4	20.2	49.1	70.5	47.5	40.3	25.8	34.7	46.6	47.5	73	0.7	17.8	936	26.3	81.9	1.3	52	28	24	27	25	4
171	20-Jun-13	40.6	55.8	128.3	154.3	126.6	104.5	48.2	74.9	94.7	26	35.6	79.1	83.7	79.1	64.3	30.8	46.9	56.1	14.6	20.2	49.1	70.5	47.5	40.3	17.4	28	48.3	70	0.7	17.5	938	25	86.3	1.2	50	27	23	15	35	5
172	21-Jun-13	31.6	40.6	55.8	128.3	154.3	126.6	36.1	42.7	64.1	18.5	26	35.6	79.1	83.7	79.1	22.3	26.7	39.8	13.1	14.6	20.2	49.1	70.5	47.5	13.9	16	32.5	102.6	0.7	12.5	943.7	25.1	81.7	1.3	47	26	21	18	29	6
173	22-Jun-13	62.1	31.6	40.6	55.8	128.3	154.3	46.9	44.8	47.6	38.5	18.5	26	35.6	79.1	83.7	28.5	27.7	29.7	23.6	13.1	14.6	20.2	49.1	70.5	18.4	17.1	52.8	89.5	0.8	27.4	945.4	25.3	73.4	1.1	40	23	17	14	26	7
174	23-Jun-13	52.3	62.1	31.6	40.6	55.8	128.3	57.2	48.7	46.7	29.5	38.5	18.5	26	35.6	79.1	34	28.8	28.1	22.8	23.6	13.1	14.6	20.2	49.1	23.2	19.8	58.9	70.3	0.7	15.5	944.6	23.7	73.6	1.1	47	30	17	10	37	1
175	24-Jun-13	60	52.3	62.1	31.6	40.6	55.8	56.1	58.1	51.5	34.1	29.5	38.5	18.5	26	35.6	31.8	34	30.2	25.9	22.8	23.6	13.1	14.6	20.2	24.3	24.1	57.3	53	0.9	12	944	22.1	86.2	0.8	54	27	27	15	39	2
176	25-Jun-13	66.8	60	52.3	62.1	31.6	40.6	63.4	59.7	60.3	34.1	34.1	29.5	38.5	18.5	26	34.1	32.6	34.1	32.6	25.9	22.8	23.6	13.1	14.6	29.3	27.1	48	204	0.8	19.5	943.3	25.5	72.6	0.8	68	36	32	21	47	3
177	26-Jun-13	102.4	66.8	60	52.3	62.1	31.6	84.6	76.4	70.3	53.9	34.1	34.1	29.5	38.5	18.5	44	40.7	37.9	48.5	32.6	25.9	22.8	23.6	13.1	40.6	35.7	64.1	162.9	0.9	20.4	942.1	27.2	70.5	1.1	51	32	19	13	38	4
178	27-Jun-13	122.8	102.4	66.8	60	52.3	62.1	112.6	97.3	88	74.8	53.9	34.1	34.1	29.5	38.5	64.3	54.3	49.2	48	48.5	32.6	25.9	22.8	23.6	48.3	43	63.6	86.5	1	24.4	942.3	25.5	79.2	0.9	52	29	23	20	32	5
179	28-Jun-13	123.8	122.8	102.4	66.8	60	52.3	123.3	116.3	103.9	85	74.8	53.9	34.1	34.1	29.5	79.9	71.2	61.9	38.8	48	48.5	32.6	25.9	22.8	43.4	45.1	55.8	166.3	1	22.9	940.1	26.5	73.5	0.9	73	43	30	23	50	6
180	29-Jun-13	143.4	123.8	122.8	102.4	66.8	60	133.6	130	123.1	96.7	85	74.8	53.9	34.1	34.1	90.9	85.5	77.6	46.7	38.8	48	48.5	32.6	25.9	42.7	44.5	58.4	79.1	1	29.9	938.8	24.9	80.8	1.2	54	38	16	20	34	7
181	30-Jun-13	34.1	143.4	123.8	122.8	102.4	66.8	88.8	100.4	106	25.9	96.7	85	74.8	53.9	34.1	61.3	69.2	70.6	8.3	46.7	38.8	48	48.5	32.6	27.5	31.2	26.3	79.3	0.7	11.6	938.2	23.7	89.5	2	77	28	28	46	31	1
182	1-Jul-13	30.9	34.1	143.4	123.8	122.8	102.4	32.5	69.5	83	22	25.9	96.7	85	74.8	53.9	23.9	48.2	57.4	8.9	8.3	46.7	38.8	48	48.5	8.6	21.3	29.6	45.4	0.6	12	936.8	24.9	85.1	1.6	90	54	36	32	58	2
183	2-Jul-13	53.1	30.9	34.1	143.4	123.8	122.8	42	39.4	65.4	33.4	22	25.9	96.7	85	74.8	27.7	27.1	44.5	19.8	8.9	8.3	46.7	38.8	48	14.3	12.3	32.6	97.4	0.8	13.6	938.7	26.8	78.8	1.1	84	49	34	30	54	3
184	3-Jul-13	97.6	53.1	30.9	34.1	143.4	123.8	75.4	60.5	53.9	59.9	33.4	22	25.9	96.7	85	46.6	38.4	35.3	37.8	19.8	8.9	8.3	46.7	38.8	28.8	22.1	39.4	106.1	0.8	14.9	938.4	27.7	78.2	1.2	65	31	34	25	40	4
185	4-Jul-13	58	97.6	53.1	30.9	34.1	143.4	77.8	69.6	59.9	42.6	59.9	33.4	22	25.9	96.7	51.2	45.3	39.5	15.4	37.8	19.8	8.9	8.3	46.7	26.6	24.3	34.9	59.6	0.7	20.5	937.2	25.2	86.3	2	56	30	26	20	36	5
186	5-Jul-13	68	58	97.6	53.1	30.9	34.1	63	74.5	69.2	36.6	42.6	59.9	33.4	22	25.9	39.6	46.4	43.1	31.4	15.4	37.8	19.8	8.9	8.3	23.4	28.2	45.1	153.9	0.7	14.6	941	26.6	74.4	1	64	36	27	23	41	6
187	6-Jul-13	81.9	68	58	97.6	53.1	30.9	74.9	69.3	76.4	52.1	36.6	42.6	59.9	33.4	22	44.4	43.8	47.8	29.8	31.4	15.4	37.8	19.8	8.9	30.6	25.5	41.4	148.9	0.7	11.6	940.9	27.6	74.8	0.9	32	17	15	10	22	7
188	7-Jul-13	108.1	81.9	68	58	97.6	53.1	95	86	79	68.3	52.1	36.6	42.6	59.9	33.4	60.2	52.3	49.9	39.9	29.8	31.4	15.4	37.8	19.8	34.8	33.7	52.5	110.9	0.9	13	939.4	27.4	79.3	0.7	47	24	23	19	28	1
189	8-Jul-13	99.4	108.1	81.9	68	58	97.6	103.8	96.5	89.3	69.5	68.3	52.1	36.6	42.6	59.9	68.9	63.3	56.6	29.9	39.9	29.8	31.4	15.4	37.8	34.9	33.2	52.4	68	0.9	26.9	937.1	26.6	82.5	1.3	83	48	35	23	60	2
190	9-Jul-13	35.3	99.4	108.1	81.9	68	58	67.4	80.9	81.2	29.9	69.5	68.3	52.1	36.6	42.6	49.7	55.9	54.9	5.5	29.9	39.9	29.8	31.4	15.4	17.7	25.1	30.9	61.8	0.6	10.7	935.9	24.2	90.4	2	56	35	21	17	39	3
191	10-Jul-13	15.3	35.3	99.4	108.1	81.9	68	25.3	50	64.5	12.5	29.9	69.5	68.3	52.1	36.6	21.2	37.3	45	2.8	5.5	29.9	39.9	29.8	31.4	4.1	12.7	31.8	61.6	0.6	7	938.5	22.3	90.5	2.5	59	27	31	19	40	4
192	11-Jul-13	49	15.3	35.3	99.4	108.1	81.9	32.1	33.2	49.7	28	12.5	29.9	69.5	68.3	52.1	20.3	23.5	35	21	2.8	5.5	29.9	39.9	29.8	11.9	9.7	38.8	51.3	0.7	9.8	942.8	22.4	89.9	1	54	30	24	17	37	5
193	12-Jul-13	84.6	49	15.3	35.3	99.4	108.1	66.8	49.6	46	52.3	28	12.5	29.9	69.5	68.3	40.1	30.9	30.7	32.3	21	2.8	5.5	29.9	39.9	26.6	18.7	56.4	59.9	1.1	14.7	943.2	24.2	89.4	0.6	64	31	33	15	49	6
194	13-Jul-13	79.9	84.6	49	15.3	35.3	99.4	82.2	71.1	57.2	57.9	52.3	28	12.5	29.9	69.5	55.1	46.1	37.7	22	32.3	21	2.8	5.5	29.9	27.1	25.1	42.5	143.8	1	11.1	942.5	26.7	82.6	0.9	48	29	19	16	32	7
195	14-Jul-13	104.1	79.9	84.6	49	15.3	35.3	92	89.5	79.4	71.9	57.9	52.3	28	12.5	29.9	64.9	60.7	52.5	32.3	22	32.3	21	2.8	5.5	27.1	28.8	47.5	147.1	1.1	14.8	941.1	27.9	77.3	0.9	41	18	23	14	27	1
196	15-Jul-13	132.5	104.1	79.9	84.6	49	15.3	118.3	105.5	100.3	79.6	71.9	57.9	52.3	28	12.5	75.7	69.8	65.4	52.9	32.3	22	32.3	21	2.8	42.6	35.7	52.1	145.5	1	23.7	939.7	28.2	76.9	1.2	67	47	19	24	43	2
197	16-Jul-13	79.9	132.5	104.1	79.9	84.6	49	106.2	105.5	99.1	34.3	79.6	71.9	57.9	52.3	28	56.9	61.9	60.9	45.6	52.9	32.3	22	32.3	21	49.3	43.6	57	145.9	0.7	14.7	942.2	25.7	74.4	1.4	54	25	29	26	28	3
198	17-Jul-13	124	79.9	132.5	104.1	79.9	84.6	101.9	112.1	110.1	69.4	34.3	79.6	71.9	57.9	52.3	51.9	61.1	63.8	54.6	45.6	52.9	32.3	22	32.3	50.1	51	64.1	57.4	1.2	25.9	940.3	25.6	81	0.8	45	23	22	13	32	4
199	18-Jul-13	46.6	124	79.9	132.5	104.1	79.9	85.3	83.5	95.7	28.4	69.4	34.3	79.6	71.9	57.9	48.9	44	52.9	18.3	54.6	45.6	52.9	32.3	22	36.4	39.5	46.6	52.8	0.9	13.4	940.5	23.9	83.3	1.2	50	25	25	20	30	5
200	19-Jul-13	71.5	46.6	124	79.9	132.5	104.1	59.1	80.7	80.5	41.5	28.4	69.4	34.3	79.6	71.9	34.9	46.4	43.4	30	18.3	54.6	45.6	52.9	32.3	24.1	34.3	54.4	93.9	1	13.9	942.9	24.7	81.1	0.7	61	38	23	20	41	6
201	20-Jul-13	133.1	71.5	46.6	124	79.9	132.5	102.3	83.8	93.8	71	41.5	28.4	69.4	34.3	79.6	56.3	47	52.6	62.1	30	18.3	54.6	45.6	52.9	46.1	36.8	58.9	208.4	1.1	19.6	943.1	26	75.4	0.6	60	35	25	14	46	7
202	21-Jul-13	89.6	133.1	71.5	46.6	124	79.9	111.4	98.1	85.2	58.6	71	41.5	28.4	69.4	34.3	64.8	57	49.9	31	62.1	30	18.3	54.6	45.6	46.6	41	53.8	87.1	0.9	16.5	940.8	25.8	82.9	0.9	45	26	19	18	27	1
203	22-Jul-13	54.6	89.6	133.1	71.5	46.6	124	72.1	92.4	87.2	35.8	58.6	71	41.5	28.4	69.4	47.2	55.1	51.7	18.8	31	62.1	30	18.3	54.6	24.9	37.3	39.3	110.1	0.7	16.9	939.7	25.6	79.4	1.1	65	29	36	23	42	2
204	23-Jul-13	82.3	54.6	89.6	133.1	71.5	46.6	68.4	75.5	89.9	48.8	35.8	58.6	71	41.5	28.4	42.3	47.7	53.5	33.5	18.8	31	62.1	30	18.3	26.2	27.8	50	173.3	0.8	17.8	941.6	26.6	76.9	0.8	68	31	37	18	50	3
205	24-Jul-13	102.8	82.3	54.6	89.6	133.1	71.5	92.5	79.9	82.3	65	48.8	35.8	58.6	71	41.5	56.9	49.8	52	37.8	33.5	18.8	31	62.1	30	35.6	30	53	119.5	1	16	940.3	27.6	77.1	0.8	61	35	26	18	43	4
206	25-Jul-13	80.3	102.8	82.3	54.6	89.6	133.1	91.5	88.4	80	45.5	65	48.8	35.8	58.6	71	55.3	53.1	48.8	34.8	37.8	33.5	18.8	31	62.1	36.3	35.3	46.3	122.6	0.7	19.8	938.7	27.2	77.1	1.4	74	40	34	24	50	5
207	26-Jul-13	79.6	80.3	102.8	82.3	54.6	89.6	79.9	87.5	86.2	55.1	45.5	65	48.8	35.8	58.6	50.3	55.2	53.6	24.5	34.8	37.8	33.5	18.8	31	29.6	32.3	45.4	144.3	0.7	12.6	939.4	28.4	74.1	1.1	56	31	25	14	42	6
208	27-Jul-13	96.1	79.6	80.3	102.8	82.3	54.6	87.9	85.3	89.7	60.6	55.1	45.5	65	48.8	35.8	57.8	53.7	56.5	35.6	24.5	34.8	37.8	33.5	18.8	30	31.6	46.7	170.3	0.7	21.1	941.1	27.7	75.5	1.2	41	25	16	21	20	7
209	28-Jul-13	79.4	96.1	79.6	80.3	102.8	82.3	87.8	85	83.8	59.4	60.6	55.1	45.5	65	48.8	60	58.4	55.1	20	35.6	24.5	34.8	37.8	33.5	27.8	26.7	40.6	148.6	0.6	18.9	942.6	28.1	74.5	1.2	77	42	35	25	52	1
210	29-Jul-13	40.5	79.4	96.1	79.6	80.3	102.8	59.9	72	73.9	25.5	59.4	60.6	55.1	45.5	65	42.4	48.5	50.1	15	20	35.6	24.5	34.8	37.8	17.5	23.5	39.9	74.8	0.6	12.5	945.6	25.4	79.6	1.5	81	51	30	33	48	2
211	30-Jul-13	64.9	40.5	79.4	96.1	79.6	80.3	52.7	61.6	70.2	38.8	25.5	59.4	60.6	55.1	45.5	32.1	41.2	46	26.1	15	20	35.6	24.5	34.8	20.6	20.4	45.4	158.8	0.7	21.3	942.6	26.7	73.4	0.8	72	43	29	23	49	3
212	31-Jul-13	138.1	64.9	40.5	79.4	96.1	79.6	101.5	81.2	80.7	84.9	38.8	25.5	59.4	60.6	55.1	61.8	49.7	52.1	53.3	26.1	15	20	35.6	24.5	39.7	31.5	65.8	153.1	1	24.7	939.9	28.3	70.6	0.8	107	45	33	56	51	4
213	1-Aug-13	58.6	138.1	64.9	40.5	79.4	96.1	98.3	87.2	75.5	40.1	84.9	38.8	25.5	59.4	60.6	62.5	54.6	47.3	18.4	53.3	26.1	15	20	35.6	35.8	32.6	42.4	88.5	0.7	14.3	940.7	26.3	78.8	1.6	66	39	27	18	48	5
214	2-Aug-13	69.9	58.6	138.1	64.9	40.5	79.4	64.2	88.9	82.9	44.8	40.1	84.9	38.8	25.5	59.4	42.4	56.6	52.1	25.1	18.4	53.3	26.1	15	20	21.8	32.3	42	148	0.7	19	944.6	27.1	72.4	0.8	57	32	25	21	36	6
215	3-Aug-13	102	69.9	58.6	138.1	64.9	40.5	85.9	76.8	92.1	60.1	44.8	40.1	84.9	38.8	25.5	52.4	48.3	57.5	41.9	25.1	18.4	53.3	26.1	15	33.5	28.5	49.3	158.5	0.8	12.4	946	28	71.6	0.9	48	28	20	20	28	7
216	4-Aug-13	78.6	102	69.9	58.6	138.1	64.9	90.3	83.5	77.3	48.5	60.1	44.8	40.1	84.9	38.8	54.3	51.1	48.4	30.1	41.9	25.1	18.4	53.3	26.1	36	32.4	43.8	135	0.6	13.1	944.8	27.5	71.6	1.2	35	26	9	13	22	1
217	5-Aug-13	107.1	78.6	102	69.9	58.6	138.1	92.9	95.9	89.4	72.7	48.5	60.1	44.8	40.1	84.9	60.6	60.4	56.5	34.4	30.1	41.9	25.1	18.4	53.3	32.3	35.5	50	116.3	0.8	26.7	940.8	28	74.1	0.9	58	28	30	22	36	2
218	6-Aug-13	138.4	107.1	78.6	102	69.9	58.6	122.8	108	106.5	92.1	72.7	48.5	60.1	44.8	40.1	82.4	71.1	68.4	46.3	34.4	30.1	41.9	25.1	18.4	40.3	36.9	55.3	141.9	0.9	33	938.9	29	72.3	1	56	34	22	16	40	3
219	7-Aug-13	35.3	138.4	107.1	78.6	102	69.9	86.9	93.6	89.9	25.3	92.1	72.7	48.5	60.1	44.8	58.7	63.4	59.7	10	46.3	34.4	30.1	41.9	25.1	28.1	30.2	37.7	72.3	0.6	11.8	941.2	23.9	86.9	2	66	34	32	20	46	4
220	8-Aug-13	35	35.3	138.4	107.1	78.6	102	35.2	69.6	79	21.7	25.3	92.1	72.7	48.5	60.1	23.5	46.4	53	13.3	10	46.3	34.4	30.1	41.9	11.7	23.2	37.4	90	0.6	10.1	948	22.4	80.3	1.3	77	35	42	31	46	5
221	9-Aug-13	75	35	35.3	138.4	107.1	78.6	55	48.4	70.9	46.6	21.7	25.3	92.1	72.7	48.5	34.2	31.2	46.4	28.4	13.3	10	46.3	34.4	30.1	20.8	17.2	53	182	0.9	14.8	946.1	24.3	74.7	0.7	69	48	21	26	43	6
222	10-Aug-13	104.8	75	35	35.3	138.4	107.1	89.9	71.6	62.5	67.1	46.6	21.7	25.3	92.1	72.7	56.9	45.2	40.2	37.6	28.4	13.3	10	46.3	34.4	33	26.4	54	142.1	1	16.3	944.5	26.6	74.3	0.7	57	26	31	16	41	7
223	11-Aug-13	124.9	104.8	75	35	35.3	138.4	114.8	101.5	84.9	83.5	67.1	46.6	21.7	25.3	92.1	75.3	65.8	54.7	41.4	37.6	28.4	13.3	10	46.3	39.5	35.8	61.4	100.9	1	19.5	944.5	26.7	77.1	1	49	25	24	20	29	1
224	12-Aug-13	53	124.9	104.8	75	35	35.3	88.9	94.2	89.4	34.4	83.5	67.1	46.6	21.7	25.3	58.9	61.7	57.9	18.6	41.4	37.6	28.4	13.3	10	30	32.5	37	111.4	0.6	12.9	945.3	26.1	76.1	1.3	58	29	28	25	33	2
225	13-Aug-13	71.6	53	124.9	104.8	75	35	62.3	83.2	88.6	50.1	34.4	83.5	67.1	46.6	21.7	42.3	56	58.8	21.5	18.6	41.4	37.6	28.4	13.3	20.1	27.2	40.6	131.9	0.7	14.1	944.7	26.9	73.3	0.8	48	29	19	15	33	3
226	14-Aug-13	92.1	71.6	53	124.9	104.8	75	81.9	72.3	85.4	61	50.1	34.4	83.5	67.1	46.6	55.6	48.5	57.3	31.1	21.5	18.6	41.4	37.6	28.4	26.3	23.8	50.3	142.9	0.7	14	943	28.1	70.4	0.8	61	37	24	25	36	4
227	15-Aug-13	153.5	92.1	71.6	53	124.9	104.8	122.8	105.8	92.6	94.9	61	50.1	34.4	83.5	67.1	77.9	68.7	60.1	58.6	31.1	21.5	18.6	41.4	37.6	44.9	37.1	64.8	131.9	1.1	18.6	942.3	28.9	70.4	0.8	63	46	17	25	38	5
228	16-Aug-13	101.5	153.5	92.1	71.6	53	124.9	127.5	115.7	104.7	66.4	94.9	61	50.1	34.4	83.5	80.6	74.1	68.1	35.1	58.6	31.1	21.5	18.6	41.4	46.9	41.6	46.9	134.8	0.7	12.6	942	29.2	66.7	1.2	67	32	35	16	51	6
229	17-Aug-13	159.1	101.5	153.5	92.1	71.6	53	130.3	138	126.6	100.4	66.4	94.9	61	50.1	34.4	83.4	87.2	80.7	58.7	35.1	58.6	31.1	21.5	18.6	46.9	50.8	68.7	140.9	1.1	24.1	942.3	29.4	64.8	1.1	76	40	36	19	57	7
230	18-Aug-13	137.6	159.1	101.5	153.5	92.1	71.6	148.4	132.8	137.9	80.1	100.4	66.4	94.9	61	50.1	90.3	82.3	85.5	57.5	58.7	35.1	58.6	31.1	21.5	58.1	50.4	65.6	134.3	1	26.9	943.4	29.2	64.6	0.9	42	22	20	13	29	1
231	19-Aug-13	107.4	137.6	159.1	101.5	153.5	92.1	122.5	134.7	126.4	72.6	80.1	100.4	66.4	94.9	61	76.4	84.4	79.9	34.8	57.5	58.7	35.1	58.6	31.1	46.1	50.3	53	126	0.9	14.1	944.7	27.3	73.4	1.3	71	40	30	24	47	2
232	20-Aug-13	99.5	107.4	137.6	159.1	101.5	153.5	103.4	114.8	125.9	62.3	72.6	80.1	100.4	66.4	94.9	67.4	71.7	78.9	37.3	34.8	57.5	58.7	35.1	58.6	36	43.2	56.6	119	0.8	16.1	945.4	26.6	74.5	1.1	76	42	34	26	50	3
233	21-Aug-13	132.9	99.5	107.4	137.6	159.1	101.5	116.2	113.3	119.3	89.7	62.3	72.6	80.1	100.4	66.4	76	74.9	76.2	43.2	37.3	34.8	57.5	58.7	35.1	40.2	38.4	59.4	134.4	0.9	21.9	944.8	27.6	69.6	0.8	61	42	18	24	37	4
234	22-Aug-13	154.1	132.9	99.5	107.4	137.6	159.1	143.5	128.8	123.5	108.6	89.7	62.3	72.6	80.1	100.4	99.1	86.8	83.3	45.6	43.2	37.3	34.8	57.5	58.7	44.4	42	60.9	139.4	0.9	20.8	943.5	28.5	67.2	0.9	63	30	33	26	37	5
235	23-Aug-13	148.3	154.1	132.9	99.5	107.4	137.6	151.2	145.1	133.7	98.5	108.6	89.7	62.3	72.6	80.1	103.5	98.9	89.8	49.8	45.6	43.2	37.3	34.8	57.5	47.7	46.2	67.9	129.5	1.1	22.8	942.9	29.5	62.6	1	53	39	14	22	31	6
236	24-Aug-13	120	148.3	154.1	132.9	99.5	107.4	134.1	140.8	138.8	73.6	98.5	108.6	89.7	62.3	72.6	86.1	93.6	92.6	46.4	49.8	45.6	43.2	37.3	34.8	48.1	47.2	48.9	117.4	0.8	22.1	943	30.1	58.9	1.3	44	30	14	14	30	7
237	25-Aug-13	79.4	120	148.3	154.1	132.9	99.5	99.7	115.9	125.4	60.1	73.6	98.5	108.6	89.7	62.3	66.9	77.4	85.2	19.3	46.4	49.8	45.6	43.2	37.3	32.8	38.5	36.4	102.9	0.7	16.1	945.3	27.8	66.8	1	63	41	22	18	45	1
238	26-Aug-13	61	79.4	120	148.3	154.1	132.9	70.2	86.8	102.2	43.9	60.1	73.6	98.5	108.6	89.7	52	59.2	69	17.1	19.3	46.4	49.8	45.6	43.2	18.2	27.6	37	94.9	0.7	13.6	944.2	26.2	79.4	1.1	60	30	30	19	41	2
239	27-Aug-13	98.8	61	79.4	120	148.3	154.1	79.9	79.7	89.8	72.8	43.9	60.1	73.6	98.5	108.6	58.3	58.9	62.6	26	17.1	19.3	46.4	49.8	45.6	21.6	20.8	43.1	141.8	0.9	28.4	941.2	28	72.9	0.9	72	41	31	30	42	3
240	28-Aug-13	69.4	98.8	61	79.4	120	148.3	84.1	76.4	77.1	48.8	72.8	43.9	60.1	73.6	98.5	60.8	55.1	56.4	20.7	26	17.1	19.3	46.4	49.8	23.3	21.3	35.8	78.4	0.7	23.6	942	26.4	75.6	1.7	63	36	27	20	43	4
241	29-Aug-13	65.9	69.4	98.8	61	79.4	120	67.6	78	73.8	33.6	48.8	72.8	43.9	60.1	73.6	41.2	51.7	49.7	32.3	20.7	26	17.1	19.3	46.4	26.5	26.3	55.3	67.1	0.7	16.6	946.9	24.4	74.4	1	59	29	30	24	35	5
242	30-Aug-13	114.9	65.9	69.4	98.8	61	79.4	90.4	83.4	87.2	74.1	33.6	48.8	72.8	43.9	60.1	53.8	52.1	57.3	40.8	32.3	20.7	26	17.1	19.3	36.5	31.2	65.3	131.9	1.1	25.1	948.1	25.1	70.4	0.9	95	57	38	37	58	6
243	31-Aug-13	77.8	114.9	65.9	69.4	98.8	61	96.3	86.2	82	60.6	74.1	33.6	48.8	72.8	43.9	67.4	56.1	54.3	17.1	40.8	32.3	20.7	26	17.1	28.9	30.1	42.3	84.9	0.7	19.3	949	24.3	76.2	1.1	64	27	19	34	30	7
244	1-Sep-13	39.9	77.8	114.9	65.9	69.4	98.8	58.8	77.5	74.6	39.4	60.6	74.1	33.6	48.8	72.8	50	58	51.9	0.5	17.1	40.8	32.3	20.7	26	8.8	19.5	31.5	70.6	0.5	13.4	950.3	21	84.9	1.1	52	25	27	12	40	1
245	2-Sep-13	43.6	39.9	77.8	114.9	65.9	69.4	41.8	53.8	69	39	39.4	60.6	74.1	33.6	48.8	39.2	46.3	53.3	4.6	0.5	17.1	40.8	32.3	20.7	2.6	7.4	37.5	56.4	0.6	12.4	951.6	20.4	87.1	1	73	43	30	26	47	2
246	3-Sep-13	65.3	43.6	39.9	77.8	114.9	65.9	54.5	49.6	56.6	58	39	39.4	60.6	74.1	33.6	48.5	45.5	49.3	7.3	4.6	0.5	17.1	40.8	32.3	6	4.1	50	68	0.9	13.7	951.4	21.6	83.7	0.6	75	43	31	25	50	3
247	4-Sep-13	37.2	65.3	43.6	39.9	77.8	114.9	51.2	48.7	46.5	36.8	58	39	39.4	60.6	74.1	47.4	44.6	43.3	0.4	7.3	4.6	0.5	17.1	40.8	3.9	4.1	39.9	70.9	0.6	17.9	952.7	19	82.3	1.3	71	38	33	29	42	4
248	5-Sep-13	39.1	37.2	65.3	43.6	39.9	77.8	38.1	47.2	46.3	31.3	36.8	58	39	39.4	60.6	34	42	41.3	7.9	0.4	7.3	4.6	0.5	17.1	4.1	5.2	42.4	67.9	0.7	13.5	954.7	18.6	83.9	0.9	61	40	21	23	38	5
249	6-Sep-13	59.6	39.1	37.2	65.3	43.6	39.9	49.3	45.3	50.3	52.1	31.3	36.8	58	39	39.4	41.7	40	44.5	7.4	7.9	0.4	7.3	4.6	0.5	7.7	5.2	59.7	57.4	0.8	20	956.3	19	82.7	0.8	62	40	22	19	43	6
250	7-Sep-13	51.3	59.6	39.1	37.2	65.3	43.6	55.4	50	46.8	50.3	52.1	31.3	36.8	58	39	51.2	44.5	42.6	1	7.4	7.9	0.4	7.3	4.6	4.2	5.4	41.6	59.8	0.8	20.1	954.5	18.1	87.4	1.1	49	22	27	18	31	7
251	8-Sep-13	45.3	51.3	59.6	39.1	37.2	65.3	48.3	52	48.8	35.4	50.3	52.1	31.3	36.8	58	42.8	45.9	42.3	9.9	1	7.4	7.9	0.4	7.3	5.4	6.1	41.3	93.6	0.8	22.7	953.2	20.2	81.1	1	42	22	20	12	30	1
252	9-Sep-13	61.3	45.3	51.3	59.6	39.1	37.2	53.3	52.6	54.3	48.3	35.4	50.3	52.1	31.3	36.8	41.8	44.6	46.5	13	9.9	1	7.4	7.9	0.4	11.4	8	44.9	109.6	0.9	16.3	952.4	22	78.6	0.9	67	37	29	23	44	2
253	10-Sep-13	81.1	61.3	45.3	51.3	59.6	39.1	71.2	62.6	59.7	59.4	48.3	35.4	50.3	52.1	31.3	53.8	47.7	48.3	21.8	13	9.9	1	7.4	7.9	17.4	14.9	51.5	146.9	0.9	21.8	951.2	23.1	77.3	0.8	69	39	30	26	43	3
254	11-Sep-13	59	81.1	61.3	45.3	51.3	59.6	70.1	67.1	61.7	38.4	59.4	48.3	35.4	50.3	52.1	48.9	48.7	45.4	20.6	21.8	13	9.9	1	7.4	21.2	18.5	47.4	95.8	0.7	18.6	953.2	22.4	75.3	1.4	57	36	21	27	30	4
255	12-Sep-13	74.1	59	81.1	61.3	45.3	51.3	66.6	71.4	68.9	52.4	38.4	59.4	48.3	35.4	50.3	45.4	50	49.6	21.8	20.6	21.8	13	9.9	1	21.2	21.4	40.3	105	0.6	14.9	953.3	22.4	75.1	0.9	55	23	32	17	38	5
256	13-Sep-13	80.8	74.1	59	81.1	61.3	45.3	77.4	71.3	73.8	56.7	52.4	38.4	59.4	48.3	35.4	54.5	49.2	51.7	24	21.8	20.6	21.8	13	9.9	22.9	22.1	42.5	120.8	0.6	17.1	951.9	23.3	73.4	1.1	60	34	25	28	32	6
257	14-Sep-13	149.9	80.8	74.1	59	81.1	61.3	115.3	101.6	90.9	112.4	56.7	52.4	38.4	59.4	48.3	84.5	73.8	65	37.5	24	21.8	20.6	21.8	13	30.8	27.8	57.8	140.1	1	23.8	949	24.2	73.7	0.8	59	33	25	24	35	7
258	15-Sep-13	188.8	149.9	80.8	74.1	59	81.1	169.3	139.8	123.4	159.8	112.4	56.7	52.4	38.4	59.4	136.1	109.6	95.3	29	37.5	24	21.8	20.6	21.8	33.3	30.2	62.3	145.9	1.2	32.9	946.7	25.4	71.1	0.8	59	35	24	25	34	1
259	16-Sep-13	168.3	188.8	149.9	80.8	74.1	59	178.5	169	146.9	139.7	159.8	112.4	56.7	52.4	38.4	149.7	137.3	117.1	28.6	29	37.5	24	21.8	20.6	28.8	31.7	51.3	107.4	1.1	36.5	944.4	25.3	74.8	1.3	71	38	32	21	50	2
260	17-Sep-13	137.5	168.3	188.8	149.9	80.8	74.1	152.9	164.8	161.1	100.8	139.7	159.8	112.4	56.7	52.4	120.3	133.4	128.2	36.7	28.6	29	37.5	24	21.8	32.6	31.4	43.7	56	0.9	32.4	944.5	24.2	78.4	1.4	59	31	28	21	38	3
261	18-Sep-13	78.9	137.5	168.3	188.8	149.9	80.8	108.2	128.2	143.4	49	100.8	139.7	159.8	112.4	56.7	74.9	96.5	112.3	29.9	36.7	28.6	29	37.5	24	33.3	31.7	41.5	29.6	0.9	27.8	946.7	23.5	82.5	1	68	39	29	25	43	4
262	19-Sep-13	47.7	78.9	137.5	168.3	188.8	149.9	63.3	88	108.1	32.3	49	100.8	139.7	159.8	112.4	40.6	60.7	80.5	15.4	29.9	36.7	28.6	29	37.5	22.7	27.3	31.5	58.9	0.7	17.4	949.9	21.6	86.4	1.9	45	27	18	14	31	5
263	20-Sep-13	50.5	47.7	78.9	137.5	168.3	188.8	49.1	59	78.6	38.6	32.3	49	100.8	139.7	159.8	35.4	40	55.2	11.9	15.4	29.9	36.7	28.6	29	13.7	19.1	36.8	34.9	0.7	15	950.9	20.7	86.4	0.7	48	30	18	18	30	6
264	21-Sep-13	76.9	50.5	47.7	78.9	137.5	168.3	63.7	58.4	63.5	55.5	38.6	32.3	49	100.8	139.7	47	42.1	43.8	21.4	11.9	15.4	29.9	36.7	28.6	16.7	16.2	47.5	60.6	0.9	19.1	950.3	21.6	86	0.7	46	17	29	16	30	7
265	22-Sep-13	148.4	76.9	50.5	47.7	78.9	137.5	112.6	91.9	80.9	101.8	55.5	38.6	32.3	49	100.8	78.6	65.3	57	46.6	21.4	11.9	15.4	29.9	36.7	34	26.6	73.4	27	1.5	20.4	947.4	21.9	88.5	0.4	60	30	30	24	36	1
266	23-Sep-13	102.8	148.4	76.9	50.5	47.7	78.9	125.6	109.3	94.6	72.4	101.8	55.5	38.6	32.3	49	87.1	76.5	67	30.4	46.6	21.4	11.9	15.4	29.9	38.5	32.8	50.3	53.8	1	25.5	948.9	21.8	85.7	1.1	77	47	30	29	48	2
267	24-Sep-13	64.1	102.8	148.4	76.9	50.5	47.7	83.4	105.1	98	37.3	72.4	101.8	55.5	38.6	32.3	54.8	70.5	66.7	26.9	30.4	46.6	21.4	11.9	15.4	28.6	34.6	42.6	73.4	0.9	26.9	951.7	22.4	74.9	0.9	71	38	33	25	46	3
268	25-Sep-13	60.1	64.1	102.8	148.4	76.9	50.5	62.1	75.7	93.8	30	37.3	72.4	101.8	55.5	38.6	33.6	46.5	60.3	30.1	26.9	30.4	46.6	21.4	11.9	28.5	29.1	33.3	74.3	0.4	19.6	957	21.8	57.6	1.7	61	28	32	24	37	4
269	26-Sep-13	46.6	60.1	64.1	102.8	148.4	76.9	53.4	57	68.4	31.3	30	37.3	72.4	101.8	55.5	30.6	32.8	42.7	15.4	30.1	26.9	30.4	46.6	21.4	22.8	24.1	36.9	39.5	0.5	10.9	958.8	16.1	81.9	1.1	76	44	32	31	45	5
270	27-Sep-13	67.6	46.6	60.1	64.1	102.8	148.4	57.1	58.1	59.6	47.3	31.3	30	37.3	72.4	101.8	39.3	36.2	36.4	20.4	15.4	30.1	26.9	30.4	46.6	17.9	22	46.4	39.3	0.8	13.4	956.1	16.1	83.1	0.8	61	36	25	24	37	6
271	28-Sep-13	62.9	67.6	46.6	60.1	64.1	102.8	65.3	59	59.3	39.4	47.3	31.3	30	37.3	72.4	43.3	39.3	37	23.5	20.4	15.4	30.1	26.9	30.4	21.9	19.8	49.4	50.6	0.8	12.3	955.4	17.1	82.3	0.6	56	30	26	26	30	7
272	29-Sep-13	87.9	62.9	67.6	46.6	60.1	64.1	75.4	72.8	66.3	56.9	39.4	47.3	31.3	30	37.3	48.1	47.8	43.7	31	23.5	20.4	15.4	30.1	26.9	27.3	25	56.4	56.9	0.9	15.1	954.5	18.6	77.6	0.5	73	43	29	20	53	1
273	30-Sep-13	181.9	87.9	62.9	67.6	46.6	60.1	134.9	110.9	100.1	132.1	56.9	39.4	47.3	31.3	30	94.5	76.1	68.9	49.8	31	23.5	20.4	15.4	30.1	40.4	34.8	61.9	50	1.5	39.4	953.7	18.6	78.6	0.7	104	46	40	49	55	2
274	1-Oct-13	126.8	181.9	87.9	62.9	67.6	46.6	154.3	132.2	114.8	89.7	132.1	56.9	39.4	47.3	31.3	110.9	92.9	79.5	37	49.8	31	23.5	20.4	15.4	43.4	39.3	57	87	1.1	20.6	952.4	20.4	66	1.2	47	31	16	17	30	3
275	2-Oct-13	151.6	126.8	181.9	87.9	62.9	67.6	139.2	153.4	137	98.8	89.7	132.1	56.9	39.4	47.3	94.2	106.9	94.4	52.9	37	49.8	31	23.5	20.4	45	46.6	64.9	20	1.4	24.5	953.2	18.9	81	0.7	46	28	18	14	32	4
276	3-Oct-13	118.4	151.6	126.8	181.9	87.9	62.9	135	132.3	144.7	82.8	98.8	89.7	132.1	56.9	39.4	90.8	90.4	100.8	35.6	52.9	37	49.8	31	23.5	44.3	41.8	46.4	108.4	0.9	21.3	952.4	19.9	74	1.6	42	23	19	15	27	5
277	4-Oct-13	140.1	118.4	151.6	126.8	181.9	87.9	129.3	136.7	134.2	94.9	82.8	98.8	89.7	132.1	56.9	88.8	92.1	91.5	45.3	35.6	52.9	37	49.8	31	40.4	44.6	49.8	68.6	1	27.8	949.7	19.1	82	1	31	19	12	9	22	6
278	5-Oct-13	90.6	140.1	118.4	151.6	126.8	181.9	115.4	116.4	125.2	67.5	94.9	82.8	98.8	89.7	132.1	81.2	81.7	86	23.1	45.3	35.6	52.9	37	49.8	34.2	34.7	43.9	61.6	0.8	12.9	949	18.6	84	0.6	39	17	22	14	25	7
279	6-Oct-13	100.1	90.6	140.1	118.4	151.6	126.8	95.4	110.3	112.3	71.1	67.5	94.9	82.8	98.8	89.7	69.3	77.8	79.1	29	23.1	45.3	35.6	52.9	37	26.1	32.5	49.8	133.8	1.1	18.1	952.9	18.8	74	1.2	48	26	22	13	35	1
280	7-Oct-13	130.6	100.1	90.6	140.1	118.4	151.6	115.3	107.1	115.4	96	71.1	67.5	94.9	82.8	98.8	83.6	78.2	82.4	34.6	29	23.1	45.3	35.6	52.9	31.8	28.9	60.9	100.8	1.2	22.4	953	20.2	73	0.4	61	27	34	19	42	2
281	8-Oct-13	141.3	130.6	100.1	90.6	140.1	118.4	135.9	124	115.6	101.7	96	71.1	67.5	94.9	82.8	98.9	89.6	84.1	39.5	34.6	29	23.1	45.3	35.6	37.1	34.4	60.6	127.6	1.5	21.3	951.6	21.7	66	1.6	68	48	20	25	43	3
282	9-Oct-13	141.5	141.3	130.6	100.1	90.6	140.1	141.4	137.8	128.4	101.4	101.7	96	71.1	67.5	94.9	101.5	99.7	92.6	40.1	39.5	34.6	29	23.1	45.3	39.8	38.1	65.6	158.8	1.4	25.4	947.3	20.6	72	0.7	77	45	32	28	49	4
283	10-Oct-13	215.6	141.5	141.3	130.6	100.1	90.6	178.6	166.1	157.2	163.4	101.4	101.7	96	71.1	67.5	132.4	122.2	115.6	52.3	40.1	39.5	34.6	29	23.1	46.2	44	76.5	163.5	1.6	41.8	950	23.1	68	0.9	75	47	28	26	49	5
284	11-Oct-13	199.5	215.6	141.5	141.3	130.6	100.1	207.6	185.5	174.5	147.8	163.4	101.4	101.7	96	71.1	155.6	137.5	128.6	51.8	52.3	40.1	39.5	34.6	29	52	48	68	172.4	1.5	29.9	948.6	22.4	72	1.1	80	48	32	26	54	6
285	12-Oct-13	282.6	199.5	215.6	141.5	141.3	130.6	241.1	232.6	209.8	213.5	147.8	163.4	101.4	101.7	96	180.6	174.9	156.5	69.1	51.8	52.3	40.1	39.5	34.6	60.4	57.7	72.8	177.4	1.7	42	945.2	22.9	67	1.3	60	28	32	18	42	7
286	13-Oct-13	178.5	282.6	199.5	215.6	141.5	141.3	230.6	220.2	219.1	126.8	213.5	147.8	163.4	101.4	101.7	170.1	162.7	162.8	51.8	69.1	51.8	52.3	40.1	39.5	60.4	57.5	60.1	143.9	1.2	51.8	945.2	24.2	50	1.6	56	34	22	19	37	1
287	14-Oct-13	123.8	178.5	282.6	199.5	215.6	141.5	151.1	195	196.1	81.9	126.8	213.5	147.8	163.4	101.4	104.3	140.7	142.5	41.9	51.8	69.1	51.8	52.3	40.1	46.8	54.3	58.6	52.3	1	41.9	949.6	20.9	58	1.5	88	42	45	36	52	2
288	15-Oct-13	68.5	123.8	178.5	282.6	199.5	215.6	96.1	123.6	163.3	42.5	81.9	126.8	213.5	147.8	163.4	62.2	83.7	116.2	26	41.9	51.8	69.1	51.8	52.3	33.9	39.9	47.1	60.3	0.7	16.8	955.3	16.1	76	1.3	53	35	18	22	31	3
289	16-Oct-13	40	68.5	123.8	178.5	282.6	199.5	54.3	77.4	102.7	28	42.5	81.9	126.8	213.5	147.8	35.3	50.8	69.8	12	26	41.9	51.8	69.1	51.8	19	26.6	37.5	43.6	0.6	11.3	955.1	14.4	77	1.8	56	31	25	22	34	4
290	17-Oct-13	46.5	40	68.5	123.8	178.5	282.6	43.3	51.7	69.7	39.5	28	42.5	81.9	126.8	213.5	33.8	36.7	48	7	12	26	41.9	51.8	69.1	9.5	15	50.5	34.9	0.8	10.5	956.9	14.1	82	0.8	62	35	27	17	45	5
291	18-Oct-13	77.6	46.5	40	68.5	123.8	178.5	62.1	54.7	58.2	58.6	39.5	28	42.5	81.9	126.8	49	42	42.1	19.1	7	12	26	41.9	51.8	13	12.7	57.5	32.1	0.9	15.3	957	14.9	80	0.9	62	31	31	21	41	6
292	19-Oct-13	123.4	77.6	46.5	40	68.5	123.8	100.5	82.5	71.9	86.8	58.6	39.5	28	42.5	81.9	72.7	61.6	53.2	36.6	19.1	7	12	26	41.9	27.8	20.9	60.8	47.4	1.2	22.6	956.9	16.1	78	1.1	38	21	17	10	28	7
293	20-Oct-13	148.8	123.4	77.6	46.5	40	68.5	136.1	116.6	99.1	109.1	86.8	58.6	39.5	28	42.5	97.9	84.8	73.5	39.6	36.6	19.1	7	12	26	38.1	31.8	72.3	19.4	1.5	17.6	954.6	15.2	84	1.2	53	33	20	21	32	1
294	21-Oct-13	108	148.8	123.4	77.6	46.5	40	128.4	126.7	114.4	84.3	109.1	86.8	58.6	39.5	28	96.7	93.4	84.7	23.8	39.6	36.6	19.1	7	12	31.7	33.3	66.9	58.5	1.2	18.1	953.8	15.8	78	0.6	62	36	26	22	40	2
295	22-Oct-13	129.5	108	148.8	123.4	77.6	46.5	118.8	128.8	127.4	88	84.3	109.1	86.8	58.6	39.5	86.1	93.8	92	41.5	23.8	39.6	36.6	19.1	7	32.6	35	69.3	69	1.3	24	955.1	16.8	74	0.7	57	30	27	19	38	3
296	23-Oct-13	152	129.5	108	148.8	123.4	77.6	140.8	129.8	134.6	107.4	88	84.3	109.1	86.8	58.6	97.7	93.2	97.2	44.6	41.5	23.8	39.6	36.6	19.1	43.1	36.6	72.5	97.9	1.4	33.4	954.6	17	75	0.7	67	37	30	21	46	4
297	24-Oct-13	170.4	152	129.5	108	148.8	123.4	161.2	150.6	140	126.5	107.4	88	84.3	109.1	86.8	116.9	107.3	101.5	43.9	44.6	41.5	23.8	39.6	36.6	44.3	43.3	81.9	97	1.7	36.3	953.2	16.6	77	0.6	69	36	33	25	44	5
298	25-Oct-13	176.9	170.4	152	129.5	108	148.8	173.6	166.4	157.2	130.5	126.5	107.4	88	84.3	109.1	128.5	121.5	113.1	46.4	43.9	44.6	41.5	23.8	39.6	45.1	45	84	97.9	1.9	38	952.5	16.7	74	0.8	65	38	27	24	41	6
299	26-Oct-13	142.6	176.9	170.4	152	129.5	108	159.8	163.3	160.5	110.4	130.5	126.5	107.4	88	84.3	120.4	122.5	118.7	32.3	46.4	43.9	44.6	41.5	23.8	39.3	40.8	61.8	75.6	1.1	44.8	951.1	16.9	72	1.7	56	34	22	18	38	7
300	27-Oct-13	158.6	142.6	176.9	170.4	152	129.5	150.6	159.4	162.1	122.3	110.4	130.5	126.5	107.4	88	116.3	121	122.4	36.4	32.3	46.4	43.9	44.6	41.5	34.3	38.3	71.1	76.3	1.1	42.4	950.4	16.2	74	1.1	41	23	18	17	24	1
301	28-Oct-13	141.4	158.6	142.6	176.9	170.4	152	150	147.5	154.9	109.8	122.3	110.4	130.5	126.5	107.4	116	114.1	118.2	31.6	36.4	32.3	46.4	43.9	44.6	34	33.4	57.3	37	1	23.6	950.9	15	82	1.6	79	43	36	26	53	2
302	29-Oct-13	94.4	141.4	158.6	142.6	176.9	170.4	117.9	131.5	134.3	74	109.8	122.3	110.4	130.5	126.5	91.9	102	104.1	20.4	31.6	36.4	32.3	46.4	43.9	26	29.5	59.5	36.9	1	31.1	951.2	14.3	83	0.7	80	45	35	27	53	3
303	30-Oct-13	34.5	94.4	141.4	158.6	142.6	176.9	64.4	90.1	107.2	23.6	74	109.8	122.3	110.4	130.5	48.8	69.1	82.4	10.9	20.4	31.6	36.4	32.3	46.4	15.6	21	42.4	76.1	0.7	22.6	950.7	15.1	73	1.5	72	43	29	20	52	4
304	31-Oct-13	49	34.5	94.4	141.4	158.6	142.6	41.8	59.3	79.8	28.6	23.6	74	109.8	122.3	110.4	26.1	42.1	59	20.4	10.9	20.4	31.6	36.4	32.3	15.6	17.2	56.5	52.1	1.3	34.1	952.8	14.6	71	1.4	169	89	78	55	114	5
305	1-Nov-13	55.1	49	34.5	94.4	141.4	158.6	52.1	46.2	58.3	31.6	28.6	23.6	74	109.8	122.3	30.1	28	39.5	23.5	20.4	10.9	20.4	31.6	36.4	21.9	18.3	53.6	102.9	1.3	30.8	958.9	15.7	70.1	0.9	59	38	21	15	44	6
306	2-Nov-13	80.6	55.1	49	34.5	94.4	141.4	67.9	61.6	54.8	54	31.6	28.6	23.6	74	109.8	42.8	38.1	34.5	26.6	23.5	20.4	10.9	20.4	31.6	25.1	23.5	52.4	46.3	1.3	28.6	958.8	14.8	84.1	1.1	46	26	20	14	32	7
307	3-Nov-13	69.9	80.6	55.1	49	34.5	94.4	75.3	68.5	63.7	42.3	54	31.6	28.6	23.6	74	48.1	42.6	39.1	27.6	26.6	23.5	20.4	10.9	20.4	27.1	25.9	52.3	37.9	1.2	29.4	961.2	14.9	77	0.8	33	14	19	9	24	1
308	4-Nov-13	85.5	69.9	80.6	55.1	49	34.5	77.7	78.7	72.8	50.4	42.3	54	31.6	28.6	23.6	46.3	48.9	44.6	35.1	27.6	26.6	23.5	20.4	10.9	31.4	29.8	55	20.6	1.2	27.4	961.4	14.2	81.1	0.6	53	29	24	16	37	2
309	5-Nov-13	56.3	85.5	69.9	80.6	55.1	49	70.9	70.5	73.1	38.6	50.4	42.3	54	31.6	28.6	44.5	43.8	46.3	17.6	35.1	27.6	26.6	23.5	20.4	26.4	26.8	44.5	61	1	21.4	961.1	14.8	78.7	1	53	35	18	13	40	3
310	6-Nov-13	78.6	56.3	85.5	69.9	80.6	55.1	67.4	73.5	72.6	50.8	38.6	50.4	42.3	54	31.6	44.7	46.6	45.5	27.9	17.6	35.1	27.6	26.6	23.5	22.8	26.9	55.1	27.3	1.2	19.6	960.8	13.9	86	0.7	72	35	36	34	38	4
311	7-Nov-13	108.5	78.6	56.3	85.5	69.9	80.6	93.6	81.1	82.2	76.8	50.8	38.6	50.4	42.3	54	63.8	55.4	54.1	31.8	27.9	17.6	35.1	27.6	26.6	29.8	25.8	72.4	17.1	1.4	23.6	956.6	14.2	86.1	0.6	40	15	24	12	28	5
312	8-Nov-13	84.6	108.5	78.6	56.3	85.5	69.9	96.6	90.6	82	56.5	76.8	50.8	38.6	50.4	42.3	66.6	61.3	55.7	28.1	31.8	27.9	17.6	35.1	27.6	29.9	29.3	58.3	62.9	1.2	26.3	951.5	15.6	77.4	0.8	61	30	31	16	45	6
313	9-Nov-13	90.6	84.6	108.5	78.6	56.3	85.5	87.6	94.6	90.6	66.9	56.5	76.8	50.8	38.6	50.4	61.7	66.7	62.7	23.8	28.1	31.8	27.9	17.6	35.1	25.9	27.9	62.5	74.6	1.2	20.4	953.5	16.6	79.7	0.7	54	30	24	18	36	7
314	10-Nov-13	47	90.6	84.6	108.5	78.6	56.3	68.8	74.1	82.7	25.9	66.9	56.5	76.8	50.8	38.6	46.4	49.8	56.5	21.1	23.8	28.1	31.8	27.9	17.6	22.4	24.3	47.4	53.8	0.6	27.3	959.8	15.5	60	1.2	60	31	29	12	48	1
315	11-Nov-13	50	47	90.6	84.6	108.5	78.6	48.5	62.5	68.1	29.1	25.9	66.9	56.5	76.8	50.8	27.5	40.6	44.6	20.9	21.1	23.8	28.1	31.8	27.9	21	21.9	44.3	37	0.6	27.7	959.3	13.3	64.8	1.2	70	34	36	25	45	2
316	12-Nov-13	38.9	50	47	90.6	84.6	108.5	44.4	45.3	56.6	23.1	29.1	25.9	66.9	56.5	76.8	26.1	26	36.3	15.8	20.9	21.1	23.8	28.1	31.8	18.3	19.2	37.5	49	0.6	22	958.3	12.8	73.4	1	47	23	24	9	38	3
317	13-Nov-13	44.1	38.9	50	47	90.6	84.6	41.5	44.3	45	29.6	23.1	29.1	25.9	66.9	56.5	26.4	27.3	26.9	14.5	15.8	20.9	21.1	23.8	28.1	15.1	17	40.9	29.3	0.7	23.5	957.6	11.9	77.6	1.3	68	31	37	18	50	4
318	14-Nov-13	84.6	44.1	38.9	50	47	90.6	64.4	55.9	54.4	43.9	29.6	23.1	29.1	25.9	66.9	36.7	32.2	31.4	40.8	14.5	15.8	20.9	21.1	23.8	27.6	23.7	55.4	62	0.9	25	961.6	13.2	65.1	0.9	59	35	24	23	36	5
319	15-Nov-13	149.5	84.6	44.1	38.9	50	47	117.1	92.8	79.3	72.6	43.9	29.6	23.1	29.1	25.9	58.2	48.7	42.3	76.9	40.8	14.5	15.8	20.9	21.1	58.8	44	70.4	53	1.1	35.4	961	13.3	66.1	0.7	74	45	29	27	47	6
320	16-Nov-13	164.3	149.5	84.6	44.1	38.9	50	156.9	132.8	110.6	88.9	72.6	43.9	29.6	23.1	29.1	80.8	68.5	58.7	75.4	76.9	40.8	14.5	15.8	20.9	76.1	64.3	71.8	82.9	1.3	38.3	962.2	12.7	72.8	0.7	49	27	22	14	35	7
321	17-Nov-13	188.8	164.3	149.5	84.6	44.1	38.9	176.5	167.5	146.8	126	88.9	72.6	43.9	29.6	23.1	107.4	95.8	82.8	62.8	75.4	76.9	40.8	14.5	15.8	69.1	71.7	76.5	53.9	1.7	38.8	960.5	12.1	79.4	0.9	43	27	16	10	33	1
322	18-Nov-13	179.3	188.8	164.3	149.5	84.6	44.1	184	177.4	170.4	122.3	126	88.9	72.6	43.9	29.6	124.1	112.4	102.4	57	62.8	75.4	76.9	40.8	14.5	59.9	65	67.6	58.4	1.7	34.9	961.5	13.2	75.6	0.7	70	41	29	26	44	2
323	19-Nov-13	207.9	179.3	188.8	164.3	149.5	84.6	193.6	192	185	137.6	122.3	126	88.9	72.6	43.9	129.9	128.6	118.7	70.3	57	62.8	75.4	76.9	40.8	63.6	63.3	82.1	32.5	2	40.6	959.7	12	78.6	0.6	66	33	33	17	49	3
324	20-Nov-13	206.1	207.9	179.3	188.8	164.3	149.5	207	197.8	195.5	145.9	137.6	122.3	126	88.9	72.6	141.8	135.3	132.9	60.3	70.3	57	62.8	75.4	76.9	65.3	62.5	82.6	45.4	1.7	36.3	956.8	14.4	76	0.7	67	31	36	19	48	4
325	21-Nov-13	147	206.1	207.9	179.3	188.8	164.3	176.6	187	185.1	114.1	145.9	137.6	122.3	126	88.9	130	132.5	130	32.9	60.3	70.3	57	62.8	75.4	46.6	54.5	65.1	32.1	1.4	31.3	955.4	13.3	86.1	0.8	71	43	28	17	54	5
326	22-Nov-13	103.7	147	206.1	207.9	179.3	188.8	125.4	152.3	166.2	70.7	114.1	145.9	137.6	122.3	126	92.4	110.2	117.1	33	32.9	60.3	70.3	57	62.8	32.9	42	48.6	17	1.1	25.3	955.7	13.1	85.1	0.9	55	31	24	16	39	6
327	23-Nov-13	51.6	103.7	147	206.1	207.9	179.3	77.6	100.8	127.1	30	70.7	114.1	145.9	137.6	122.3	50.4	71.6	90.2	21.6	33	32.9	60.3	70.3	57	27.3	29.1	40	37.7	0.8	21.8	954.9	11.5	80.8	1.6	37	19	18	16	21	7
328	24-Nov-13	93.8	51.6	103.7	147	206.1	207.9	72.7	83	99	40.4	30	70.7	114.1	145.9	137.6	35.2	47	63.8	53.4	21.6	33	32.9	60.3	70.3	37.5	36	39.1	68.4	0.5	17.5	962.8	9.8	65.4	1.6	65	42	23	28	37	1
329	25-Nov-13	173.9	93.8	51.6	103.7	147	206.1	133.8	106.4	105.7	79.4	40.4	30	70.7	114.1	145.9	59.9	49.9	55.1	94.5	53.4	21.6	33	32.9	60.3	73.9	56.5	66.6	25.8	1	36.6	958	9.3	69.6	0.7	85	54	30	21	64	2
330	26-Nov-13	201.3	173.9	93.8	51.6	103.7	147	187.6	156.3	130.1	101.1	79.4	40.4	30	70.7	114.1	90.3	73.6	62.7	100.2	94.5	53.4	21.6	33	32.9	97.3	82.7	68.9	23.8	1.3	45.4	956	9.8	72.5	0.9	78	37	41	24	54	3
331	27-Nov-13	146	201.3	173.9	93.8	51.6	103.7	173.7	173.7	153.7	69.4	101.1	79.4	40.4	30	70.7	85.3	83.3	72.6	76.6	100.2	94.5	53.4	21.6	33	88.4	90.4	57.8	40.9	1.1	34.8	963.2	10.9	63.7	1	70	35	35	30	40	4
332	28-Nov-13	146.4	146	201.3	173.9	93.8	51.6	146.2	164.6	166.9	62.8	69.4	101.1	79.4	40.4	30	66.1	77.8	78.2	83.6	76.6	100.2	94.5	53.4	21.6	80.1	86.8	59.5	44.1	1.2	43.5	967.4	9.2	61.2	0.8	78	52	26	22	56	5
333	29-Nov-13	186.3	146.4	146	201.3	173.9	93.8	166.3	159.5	170	91.5	62.8	69.4	101.1	79.4	40.4	77.1	74.5	81.2	94.8	83.6	76.6	100.2	94.5	53.4	89.2	85	77.6	36.9	1.5	43.5	963.1	8.2	66.5	0.7	70	44	26	21	49	6
334	30-Nov-13	269.9	186.3	146.4	146	201.3	173.9	228.1	200.8	187.1	143.8	91.5	62.8	69.4	101.1	79.4	117.6	99.3	91.8	126.1	94.8	83.6	76.6	100.2	94.5	110.4	101.5	101.9	45.5	2.2	48.9	961.8	8.2	74.1	0.6	165	87	78	46	119	7
335	1-Dec-13	264	269.9	186.3	146.4	146	201.3	266.9	240	216.6	162.6	143.8	91.5	62.8	69.4	101.1	153.2	132.6	115.2	101.4	126.1	94.8	83.6	76.6	100.2	113.8	107.4	102.1	62.1	2.6	41.1	963.3	8.2	77.6	0.7	62	38	24	18	44	1
336	2-Dec-13	302	264	269.9	186.3	146.4	146	283	278.6	255.5	206.6	162.6	143.8	91.5	62.8	69.4	184.6	171	151.1	95.4	101.4	126.1	94.8	83.6	76.6	98.4	107.6	107.9	42	2.7	39.9	958.5	8.7	80.4	0.6	80	41	39	33	47	2
337	3-Dec-13	309.1	302	264	269.9	186.3	146.4	305.6	291.7	286.3	219.9	206.6	162.6	143.8	91.5	62.8	213.3	196.4	183.2	89.3	95.4	101.4	126.1	94.8	83.6	92.3	95.3	107.5	63.3	2.6	39.1	959.7	9.6	75.6	0.7	86	49	37	25	61	3
338	4-Dec-13	327	309.1	302	264	269.9	186.3	318.1	312.7	300.5	235.4	219.9	206.6	162.6	143.8	91.5	227.6	220.6	206.1	91.6	89.3	95.4	101.4	126.1	94.8	90.4	92.1	97	28	2.5	54	957.5	8	80.4	1	61	34	27	27	34	4
339	5-Dec-13	198.6	327	309.1	302	264	269.9	262.8	278.3	284.2	145.4	235.4	219.9	206.6	162.6	143.8	190.4	200.2	201.8	53.3	91.6	89.3	95.4	101.4	126.1	72.4	78	67.5	63.5	1.7	38.4	958.6	11.1	68.4	1.1	86	46	40	42	44	5
340	6-Dec-13	269	198.6	327	309.1	302	264	233.8	264.9	275.9	177.3	145.4	235.4	219.9	206.6	162.6	161.3	186	194.5	91.8	53.3	91.6	89.3	95.4	101.4	72.5	78.9	90.7	66.5	2.7	46.6	956.9	8.5	69.9	0.8	78	39	39	27	51	6
341	7-Dec-13	279.4	269	198.6	327	309.1	302	274.2	249	268.5	195.5	177.3	145.4	235.4	219.9	206.6	186.4	172.7	188.4	83.9	91.8	53.3	91.6	89.3	95.4	87.8	76.3	85.3	57.5	2	49.1	955.6	8.1	77.6	0.7	37	24	13	12	25	7
342	8-Dec-13	263.6	279.4	269	198.6	327	309.1	271.5	270.7	252.7	188.5	195.5	177.3	145.4	235.4	219.9	192	187.1	176.7	75.1	83.9	91.8	53.3	91.6	89.3	79.5	83.6	75.8	32.9	2	50	953.3	8.6	84.3	0.7	43	27	16	18	25	1
343	9-Dec-13	173.7	263.6	279.4	269	198.6	327	218.7	238.9	246.4	117.4	188.5	195.5	177.3	145.4	235.4	153	167.1	169.7	56.3	75.1	83.9	91.8	53.3	91.6	65.7	71.8	65.2	49.6	1.7	29.2	960.5	10.2	63.7	0.7	60	30	30	23	37	2
344	10-Dec-13	151.4	173.7	263.6	279.4	269	198.6	162.5	196.2	217	80.4	117.4	188.5	195.5	177.3	145.4	98.9	128.8	145.5	71	56.3	75.1	83.9	91.8	53.3	63.6	67.5	72.7	38.8	1.3	43.3	955.5	8.6	59.4	0.8	86	49	37	35	51	3
345	11-Dec-13	173	151.4	173.7	263.6	279.4	269	162.2	166	190.4	100.5	80.4	117.4	188.5	195.5	177.3	90.4	99.4	121.7	72.5	71	56.3	75.1	83.9	91.8	71.8	66.6	81.8	67.4	1.5	39.3	958.5	8.4	61.1	0.8	63	29	33	26	37	4
346	12-Dec-13	164.6	173	151.4	173.7	263.6	279.4	168.8	163	165.7	97.8	100.5	80.4	117.4	188.5	195.5	99.1	92.9	99	66.9	72.5	71	56.3	75.1	83.9	69.7	70.1	74.8	42.9	1.3	48.8	956.4	7.8	63.3	1	72	41	31	20	52	5
347	13-Dec-13	205.6	164.6	173	151.4	173.7	263.6	185.1	181.1	173.6	127.9	97.8	100.5	80.4	117.4	188.5	112.8	108.7	101.6	77.7	66.9	72.5	71	56.3	75.1	72.3	72.4	80.3	71.6	1.4	45	959.1	8.9	71.1	0.8	49	24	25	16	33	6
348	14-Dec-13	167.9	205.6	164.6	173	151.4	173.7	186.7	179.4	177.8	118.6	127.9	97.8	100.5	80.4	117.4	123.2	114.7	111.2	49.3	77.7	66.9	72.5	71	56.3	63.5	64.6	75.5	40.6	1.3	33	961.8	9	78.3	0.9	46	29	17	16	30	7
349	15-Dec-13	88.6	167.9	205.6	164.6	173	151.4	128.3	154	156.7	53.5	118.6	127.9	97.8	100.5	80.4	86	100	99.4	35.1	49.3	77.7	66.9	72.5	71	42.2	54	58.3	39.5	1	23.3	966.7	7.6	71	1.1	51	27	24	14	37	1
350	16-Dec-13	139.4	88.6	167.9	205.6	164.6	173	114	132	150.4	86.9	53.5	118.6	127.9	97.8	100.5	70.2	86.3	96.7	52.5	35.1	49.3	77.7	66.9	72.5	43.8	45.6	66.4	62.6	1.5	33.9	964.4	5.5	75.1	0.8	65	40	25	24	41	2
351	17-Dec-13	172.8	139.4	88.6	167.9	205.6	164.6	156.1	133.6	142.2	127.3	86.9	53.5	118.6	127.9	97.8	107.1	89.2	96.6	45.5	52.5	35.1	49.3	77.7	66.9	49	44.4	85.6	41.1	1.7	49	959.5	5.5	75.9	0.8	77	49	28	23	54	3
352	18-Dec-13	173.1	172.8	139.4	88.6	167.9	205.6	173	161.8	143.5	121.6	127.3	86.9	53.5	118.6	127.9	124.4	111.9	97.3	51.6	45.5	52.5	35.1	49.3	77.7	48.6	49.9	70.7	39.3	1.7	44.9	962.1	6.9	74.5	0.9	61	35	26	18	43	4
353	19-Dec-13	154.4	173.1	172.8	139.4	88.6	167.9	163.8	166.8	159.9	111.8	121.6	127.3	86.9	53.5	118.6	116.7	120.2	111.9	42.6	51.6	45.5	52.5	35.1	49.3	47.1	46.6	53.1	23.4	1	22.7	961.3	4.4	86.1	1	55	34	21	21	34	5
354	20-Dec-13	144.8	154.4	173.1	172.8	139.4	88.6	149.6	157.4	161.3	108.4	111.8	121.6	127.3	86.9	53.5	110.1	113.9	117.2	36.4	42.6	51.6	45.5	52.5	35.1	39.5	43.5	58.4	31.1	1.1	29.1	963.6	5.7	81.3	0.9	67	33	34	24	43	6
355	21-Dec-13	122.4	144.8	154.4	173.1	172.8	139.4	133.6	140.5	148.7	94.4	108.4	111.8	121.6	127.3	86.9	101.4	104.9	109	27.9	36.4	42.6	51.6	45.5	52.5	32.2	35.6	60	47.4	1.1	23.8	965.9	6	80.7	0.9	44	27	17	14	30	7
356	22-Dec-13	143.8	122.4	144.8	154.4	173.1	172.8	133.1	137	141.3	105.4	94.4	108.4	111.8	121.6	127.3	99.9	102.7	105	38.4	27.9	36.4	42.6	51.6	45.5	33.2	34.2	56.4	31.4	1.2	21.6	963.6	5.3	84.9	0.8	25	12	13	6	19	1
357	23-Dec-13	172.8	143.8	122.4	144.8	154.4	173.1	158.3	146.3	145.9	124.8	105.4	94.4	108.4	111.8	121.6	115.1	108.2	108.2	48	38.4	27.9	36.4	42.6	51.6	43.2	38.1	67.5	49.1	1.4	33	963.4	5.7	82.5	0.5	57	36	21	19	38	2
358	24-Dec-13	238.4	172.8	143.8	122.4	144.8	154.4	205.6	185	169.3	161.5	124.8	105.4	94.4	108.4	111.8	143.1	130.5	121.5	76.9	48	38.4	27.9	36.4	42.6	62.4	54.4	82.4	31.3	1.8	37.3	964.9	6.6	80.4	0.5	61	30	31	21	40	3
359	25-Dec-13	234.1	238.4	172.8	143.8	122.4	144.8	236.3	215.1	197.3	177.4	161.5	124.8	105.4	94.4	108.4	169.4	154.5	142.3	56.8	76.9	48	38.4	27.9	36.4	66.8	60.5	73.8	24.8	1.6	38.6	963.7	6.1	88.4	0.6	72	32	40	20	52	4
360	26-Dec-13	154.4	234.1	238.4	172.8	143.8	122.4	194.3	209	199.9	106.9	177.4	161.5	124.8	105.4	94.4	142.1	148.6	142.6	47.5	56.8	76.9	48	38.4	27.9	52.1	60.4	63.3	54	1.4	28.5	966.2	6.7	73	0.8	75	47	28	30	45	5
361	27-Dec-13	173.4	154.4	234.1	238.4	172.8	143.8	163.9	187.3	200.1	112.5	106.9	177.4	161.5	124.8	105.4	109.7	132.3	139.6	60.9	47.5	56.8	76.9	48	38.4	54.2	55	71.4	52.1	1.5	31.1	964.7	4	76.5	0.9	84	55	29	24	60	6
362	28-Dec-13	176.1	173.4	154.4	234.1	238.4	172.8	174.8	168	184.5	123.8	112.5	106.9	177.4	161.5	124.8	118.1	114.4	130.1	52.4	60.9	47.5	56.8	76.9	48	56.6	53.6	87.1	36.5	1.6	30.4	963.4	5.1	76.7	0.7	44	21	23	9	35	7
363	29-Dec-13	206.9	176.1	173.4	154.4	234.1	238.4	191.5	185.5	177.7	144.5	123.8	112.5	106.9	177.4	161.5	134.1	126.9	121.9	62.4	52.4	60.9	47.5	56.8	76.9	57.4	58.5	82.4	43.3	1.5	34.9	961.4	4.7	77.6	0.8	53	24	29	12	41	1
364	30-Dec-13	234.1	206.9	176.1	173.4	154.4	234.1	220.5	205.7	197.6	164	144.5	123.8	112.5	106.9	177.4	154.3	144.1	136.2	70.1	62.4	52.4	60.9	47.5	56.8	66.3	61.6	91	46.3	1.9	27.9	963.2	4.7	82.4	0.7	44	24	20	20	24	2
365	31-Dec-13	286.3	234.1	206.9	176.1	173.4	154.4	260.2	242.4	225.9	197.7	164	144.5	123.8	112.5	106.9	180.8	168.7	157.5	88.6	70.1	62.4	52.4	60.9	47.5	79.4	73.7	78.1	27.4	2.1	26.9	963.5	2.9	89.4	0.9	227	108	119	62	165	3
366	1-Jan-14	238.3	286.3	234.1	206.9	176.1	173.4	262.3	252.9	241.4	180.4	197.7	164	144.5	123.8	112.5	189	180.7	171.6	57.9	88.6	70.1	62.4	52.4	60.9	73.2	72.2	70.5	21.8	1.4	22	959	4.6	85.7	0.9	95	55	40	28	67	4
367	2-Jan-14	256.5	238.3	286.3	234.1	206.9	176.1	247.4	260.4	253.8	182	180.4	197.7	164	144.5	123.8	181.2	186.7	181	74.5	57.9	88.6	70.1	62.4	52.4	66.2	73.7	77.8	33.4	1.8	33.6	956.5	5.6	77.8	0.8	85	39	46	30	55	5
368	3-Jan-14	218.1	256.5	238.3	286.3	234.1	206.9	237.3	237.6	249.8	146.9	182	180.4	197.7	164	144.5	164.4	169.8	176.7	71.3	74.5	57.9	88.6	70.1	62.4	72.9	67.9	84.3	53	1.9	36.9	961.4	6.7	69.8	1	78	42	36	16	62	6
369	4-Jan-14	223.6	218.1	256.5	238.3	286.3	234.1	220.9	232.8	234.1	144.1	146.9	182	180.4	197.7	164	145.5	157.7	163.4	79.5	71.3	74.5	57.9	88.6	70.1	75.4	75.1	105.3	56	2	41.1	960.8	5.7	63.9	0.9	44	21	23	14	30	7
370	5-Jan-14	273.1	223.6	218.1	256.5	238.3	286.3	248.4	238.3	242.8	203.1	144.1	146.9	182	180.4	197.7	173.6	164.7	169	70	79.5	71.3	74.5	57.9	88.6	74.8	73.6	110.1	48.4	1.8	61.9	953.8	6.6	66.5	0.8	53	32	21	15	38	1
371	6-Jan-14	206.8	273.1	223.6	218.1	256.5	238.3	239.9	234.5	230.4	153	203.1	144.1	146.9	182	180.4	178.1	166.8	161.8	53.8	70	79.5	71.3	74.5	57.9	61.9	67.8	78.1	39.7	1.5	41.1	952.1	6.9	74.2	1.1	80	52	28	17	63	2
372	7-Jan-14	95	206.8	273.1	223.6	218.1	256.5	150.9	191.6	199.6	76.5	153	203.1	144.1	146.9	182	114.8	144.2	144.2	18.5	53.8	70	79.5	71.3	74.5	36.1	47.4	62.5	45	1	20.9	956.7	7.6	75.2	1	75	38	37	27	48	3
373	8-Jan-14	103.1	95	206.8	273.1	223.6	218.1	99.1	135	169.5	63.1	76.5	153	203.1	144.1	146.9	69.8	97.5	123.9	40	18.5	53.8	70	79.5	71.3	29.3	37.4	61.3	56.3	0.9	25.3	964.7	6.8	60.3	1	77	42	35	12	65	4
374	9-Jan-14	154.3	103.1	95	206.8	273.1	223.6	128.7	117.5	139.8	98	63.1	76.5	153	203.1	144.1	80.6	79.2	97.7	56.3	40	18.5	53.8	70	79.5	48.1	38.3	60	55.8	1	31.8	962.7	6	63.2	1	58	28	30	17	41	5
375	10-Jan-14	128.4	154.3	103.1	95	206.8	273.1	141.3	128.6	120.2	103.8	98	63.1	76.5	153	203.1	100.9	88.3	85.3	24.6	56.3	40	18.5	53.8	70	40.4	40.3	51.5	37.4	1	32.6	960.3	5.8	75.5	1.1	69	36	33	21	48	6
376	11-Jan-14	118.6	128.4	154.3	103.1	95	206.8	123.5	133.8	126.1	88.8	103.8	98	63.1	76.5	153	96.3	96.8	88.4	29.9	24.6	56.3	40	18.5	53.8	27.3	36.9	60.8	42.5	1.2	28.3	964.9	6.4	73	0.9	60	37	23	26	34	7
377	12-Jan-14	120	118.6	128.4	154.3	103.1	95	119.3	122.3	130.3	76	88.8	103.8	98	63.1	76.5	82.4	89.5	91.6	44	29.9	24.6	56.3	40	18.5	36.9	32.8	60.3	63.4	1	29.8	968.7	7.2	57.5	1	47	27	20	20	27	1
378	13-Jan-14	126.4	120	118.6	128.4	154.3	103.1	123.2	121.7	123.3	83.5	76	88.8	103.8	98	63.1	79.8	82.8	88	42.9	44	29.9	24.6	56.3	40	43.4	38.9	67.9	66.9	1	29.5	966	5.4	63.5	1.1	74	40	34	26	48	2
379	14-Jan-14	250.6	126.4	120	118.6	128.4	154.3	188.5	165.6	153.9	171.5	83.5	76	88.8	103.8	98	127.5	110.3	104.9	79.1	42.9	44	29.9	24.6	56.3	61	55.3	85.7	26.6	1.7	58.9	963	4.6	75.2	0.9	70	34	36	20	50	3
380	15-Jan-14	245.5	250.6	126.4	120	118.6	128.4	248	207.5	185.6	184.3	171.5	83.5	76	88.8	103.8	177.9	146.4	128.8	61.3	79.1	42.9	44	29.9	24.6	70.2	61.1	82.3	24.8	1.7	46.9	962.8	5.8	78.9	0.6	80	36	44	27	53	4
381	16-Jan-14	270	245.5	250.6	126.4	120	118.6	257.8	255.4	223.1	196.9	184.3	171.5	83.5	76	88.8	190.6	184.2	159	73.1	61.3	79.1	42.9	44	29.9	67.2	71.1	85.4	55.8	1.8	46.1	962.8	6.9	72.1	0.7	68	26	42	22	46	5
382	17-Jan-14	289.4	270	245.5	250.6	126.4	120	279.7	268.3	263.9	219.4	196.9	184.3	171.5	83.5	76	208.1	200.2	193	70	73.1	61.3	79.1	42.9	44	71.6	68.1	94.5	39.1	1.8	47	965.8	6.2	75.9	0.8	86	47	39	21	65	6
383	18-Jan-14	316	289.4	270	245.5	250.6	126.4	302.7	291.8	280.2	249.3	219.4	196.9	184.3	171.5	83.5	234.3	221.8	212.4	66.7	70	73.1	61.3	79.1	42.9	68.4	69.9	72.7	17.6	2.1	43	966.7	5.9	85.2	0.9	54	23	31	19	35	7
384	19-Jan-14	145.9	316	289.4	270	245.5	250.6	230.9	250.4	255.3	114	249.3	219.4	196.9	184.3	171.5	181.6	194.2	194.9	31.9	66.7	70	73.1	61.3	79.1	49.3	56.2	56.1	70.9	1.3	28.6	964.1	8.1	73.9	1.3	39	22	17	9	30	1
385	20-Jan-14	101.4	145.9	316	289.4	270	245.5	123.6	187.8	213.2	58.3	114	249.3	219.4	196.9	184.3	86.1	140.5	160.2	43.1	31.9	66.7	70	73.1	61.3	37.5	47.2	66.8	67.5	1.2	18.3	968	8.6	59.5	1.1	86	38	48	23	63	2
386	21-Jan-14	179.9	101.4	145.9	316	289.4	270	140.6	142.4	185.8	117.1	58.3	114	249.3	219.4	196.9	87.7	96.5	134.7	62.8	43.1	31.9	66.7	70	73.1	52.9	45.9	83.9	90.6	1.2	39.9	964.5	6.9	63.9	1.1	64	35	29	19	45	3
387	22-Jan-14	277.1	179.9	101.4	145.9	316	289.4	228.5	186.1	176.1	193.8	117.1	58.3	114	249.3	219.4	155.4	123	120.8	83.4	62.8	43.1	31.9	66.7	70	73.1	63.1	116.3	79.1	1.8	41.4	959.8	6.5	69	0.7	72	38	34	20	52	4
388	23-Jan-14	326.5	277.1	179.9	101.4	145.9	316	301.8	261.2	221.2	240.5	193.8	117.1	58.3	114	249.3	217.1	183.8	152.4	86	83.4	62.8	43.1	31.9	66.7	84.7	77.4	118.6	77.5	2.2	60.4	953.5	6.7	70.4	0.7	75	36	39	31	44	5
389	24-Jan-14	298.3	326.5	277.1	179.9	101.4	145.9	312.4	300.6	270.4	222.8	240.5	193.8	117.1	58.3	114	231.6	219	193.5	75.5	86	83.4	62.8	43.1	31.9	80.8	81.6	111.4	78.1	1.9	48.4	949.5	8.7	67.2	0.9	68	39	29	25	43	6
390	25-Jan-14	278.9	298.3	326.5	277.1	179.9	101.4	288.6	301.2	295.2	199.8	222.8	240.5	193.8	117.1	58.3	211.3	221	214.2	79.1	75.5	86	83.4	62.8	43.1	77.3	80.2	107.5	48.9	2	42.3	955.9	9.7	63.3	0.9	66	34	32	30	36	7
391	26-Jan-14	280.8	278.9	298.3	326.5	277.1	179.9	279.8	286	296.1	215.1	199.8	222.8	240.5	193.8	117.1	207.4	212.5	219.5	65.6	79.1	75.5	86	83.4	62.8	72.4	73.4	93.5	91.3	1.8	38.5	958	11.3	62.9	0.8	67	28	39	19	48	1
392	27-Jan-14	362	280.8	278.9	298.3	326.5	277.1	321.4	307.2	305	299	215.1	199.8	222.8	240.5	193.8	257.1	238	234.2	63	65.6	79.1	75.5	86	83.4	64.3	69.3	71.8	29.9	2	26.5	956.4	9.4	80.5	0.9	69	30	39	20	49	2
393	28-Jan-14	366	362	280.8	278.9	298.3	326.5	364	336.3	321.9	309.4	299	215.1	199.8	222.8	240.5	304.2	274.5	255.8	56.6	63	65.6	79.1	75.5	86	59.8	61.8	68.9	66.9	2.1	25.3	957.3	10.4	77.4	0.8	85	48	37	27	58	3
394	29-Jan-14	334.3	366	362	280.8	278.9	298.3	350.1	354.1	335.8	284.8	309.4	299	215.1	199.8	222.8	297.1	297.7	277.1	49.5	56.6	63	65.6	79.1	75.5	53.1	56.4	53.5	59	1.8	17.3	958.2	9.1	80.5	0.8	85	51	34	31	54	4
395	30-Jan-14	356.1	334.3	366	362	280.8	278.9	345.2	352.1	354.6	293.9	284.8	309.4	299	215.1	199.8	289.3	296	296.8	62.3	49.5	56.6	63	65.6	79.1	55.9	56.1	52.8	41.4	1.9	13.7	956.3	9.4	83.6	0.8	54	24	30	12	42	5
396	31-Jan-14	512.9	356.1	334.3	366	362	280.8	434.5	401.1	392.3	397.6	293.9	284.8	309.4	299	215.1	345.8	325.4	321.4	115.2	62.3	49.5	56.6	63	65.6	88.7	75.7	43.5	41	1.9	22.4	950.8	8.6	85.8	0.9	97	49	48	33	64	6
397	1-Feb-14	206.3	512.9	356.1	334.3	366	362	359.6	358.4	352.4	164.4	397.6	293.9	284.8	309.4	299	281	285.3	285.2	41.9	115.2	62.3	49.5	56.6	63	78.6	73.1	48.7	74.9	1.7	15.9	952.6	8.5	82.4	0.8	39	21	18	12	27	7
398	2-Feb-14	172.6	206.3	512.9	356.1	334.3	366	189.4	297.2	312	146.1	164.4	397.6	293.9	284.8	309.4	155.3	236	250.5	26.5	41.9	115.2	62.3	49.5	56.6	34.2	61.2	40	79	1.5	17.9	951.8	12.5	73.2	0.9	37	23	14	12	25	1
399	3-Feb-14	177.5	172.6	206.3	512.9	356.1	334.3	175.1	185.5	267.3	152.3	146.1	164.4	397.6	293.9	284.8	149.2	154.3	215.1	25.3	26.5	41.9	115.2	62.3	49.5	25.9	31.2	44.4	70	1.5	18.3	951.7	13.2	71.7	0.8	45	27	18	11	34	2
400	4-Feb-14	190.8	177.5	172.6	206.3	512.9	356.1	184.1	180.3	186.8	159.6	152.3	146.1	164.4	397.6	293.9	155.9	152.7	155.6	31.1	25.3	26.5	41.9	115.2	62.3	28.2	27.6	36.5	54.1	1.5	21.3	946.4	12.1	76.1	1.2	43	19	24	11	32	3
401	5-Feb-14	87.8	190.8	177.5	172.6	206.3	512.9	139.3	152	157.2	72.1	159.6	152.3	146.1	164.4	397.6	115.9	128	132.5	15.6	31.1	25.3	26.5	41.9	115.2	23.4	24	24.5	45.4	1.5	16.3	944.2	10.6	77.6	2	61	35	26	23	38	4
402	6-Feb-14	37.6	87.8	190.8	177.5	172.6	206.3	62.7	105.4	123.4	24.1	72.1	159.6	152.3	146.1	164.4	48.1	85.3	102	13.5	15.6	31.1	25.3	26.5	41.9	14.6	20.1	23.6	34.4	1.2	11.4	948.7	5.9	81.3	2.2	41	24	17	16	25	5
403	7-Feb-14	58	37.6	87.8	190.8	177.5	172.6	47.8	61.1	93.5	43	24.1	72.1	159.6	152.3	146.1	33.6	46.4	74.7	15	13.5	15.6	31.1	25.3	26.5	14.3	14.7	31.6	47	1.1	17.1	955.8	5.5	66.8	1.1	71	30	41	23	48	6
404	8-Feb-14	104.9	58	37.6	87.8	190.8	177.5	81.4	66.8	72.1	75.3	43	24.1	72.1	159.6	152.3	59.1	47.5	53.6	29.6	15	13.5	15.6	31.1	25.3	22.3	19.4	38.8	43.5	1.2	26.8	951.7	5.3	68.3	1.1	69	35	33	26	43	7
405	9-Feb-14	70.9	104.9	58	37.6	87.8	190.8	87.9	77.9	67.8	51.3	75.3	43	24.1	72.1	159.6	63.3	56.5	48.4	19.6	29.6	15	13.5	15.6	31.1	24.6	21.4	25.9	54.5	1.1	14.4	958	4.1	74.7	1.6	54	32	22	17	37	1
406	10-Feb-14	102.9	70.9	104.9	58	37.6	87.8	86.9	92.9	84.2	82.5	51.3	75.3	43	24.1	72.1	66.9	69.7	63	20.4	19.6	29.6	15	13.5	15.6	20	23.2	34.6	59.9	1.4	18.5	962.3	2.4	82.4	1.5	86	44	42	24	62	2
407	11-Feb-14	118.5	102.9	70.9	104.9	58	37.6	110.7	97.4	99.3	99.1	82.5	51.3	75.3	43	24.1	90.8	77.6	77	19.4	20.4	19.6	29.6	15	13.5	19.9	19.8	50.9	38.8	1.5	20.4	959.2	2.5	81.4	0.8	66	31	35	17	49	3
408	12-Feb-14	117	118.5	102.9	70.9	104.9	58	117.8	112.8	102.3	100.9	99.1	82.5	51.3	75.3	43	100	94.2	83.4	16.1	19.4	20.4	19.6	29.6	15	17.8	18.6	47	56.8	1.6	19.4	957.8	3.3	83.9	1.2	63	31	32	29	34	4
409	13-Feb-14	149.7	117	118.5	102.9	70.9	104.9	133.4	128.4	122	128.1	100.9	99.1	82.5	51.3	75.3	114.5	109.4	102.7	21.6	16.1	19.4	20.4	19.6	29.6	18.9	19	59.3	77.3	1.7	17.1	963.4	3.6	81.7	1	101	50	51	32	69	5
410	14-Feb-14	146.9	149.7	117	118.5	102.9	70.9	148.3	137.9	133	119	128.1	100.9	99.1	82.5	51.3	123.6	116	111.8	27.9	21.6	16.1	19.4	20.4	19.6	24.7	21.9	61.5	70	1.4	29.4	961.3	4.8	77.8	0.7	65	41	24	17	48	6
411	15-Feb-14	170	146.9	149.7	117	118.5	102.9	158.4	155.5	145.9	139.6	119	128.1	100.9	99.1	82.5	129.3	128.9	121.9	30.4	27.9	21.6	16.1	19.4	20.4	29.1	26.6	60.9	67	1.4	37.9	955.9	5.4	79.1	0.8	60	28	32	16	44	7
412	16-Feb-14	194.4	170	146.9	149.7	117	118.5	182.2	170.4	165.2	156	139.6	119	128.1	100.9	99.1	147.8	138.2	135.7	38.4	30.4	27.9	21.6	16.1	19.4	34.4	32.2	75.3	44.5	1.7	28.1	954.7	5.5	79.1	0.7	43	22	21	13	30	1
413	17-Feb-14	134.4	194.4	170	146.9	149.7	117	164.4	166.3	161.4	112.3	156	139.6	119	128.1	100.9	134.1	136	131.7	22.1	38.4	30.4	27.9	21.6	16.1	30.3	30.3	47.4	48.1	1.3	25.5	959	5.5	81	1	67	36	31	24	43	2
414	18-Feb-14	103.3	134.4	194.4	170	146.9	149.7	118.8	144	150.5	87.6	112.3	156	139.6	119	128.1	99.9	118.6	123.9	15.6	22.1	38.4	30.4	27.9	21.6	18.9	25.4	59.8	68.6	1.6	19.8	964.4	5.4	76.5	0.9	78	43	35	21	57	3
415	19-Feb-14	133.5	103.3	134.4	194.4	170	146.9	118.4	123.7	141.4	105.8	87.6	112.3	156	139.6	119	96.7	101.9	115.4	27.8	15.6	22.1	38.4	30.4	27.9	21.7	21.8	64	68.9	1.4	27.6	963.7	6.9	70.2	0.7	59	30	29	15	44	4
416	20-Feb-14	221.1	133.5	103.3	134.4	194.4	170	177.3	152.6	148.1	165.5	105.8	87.6	112.3	156	139.6	135.6	119.6	117.8	55.6	27.8	15.6	22.1	38.4	30.4	41.7	33	71	41.6	1.8	45	960.3	7	75.8	0.8	95	45	50	30	65	5
417	21-Feb-14	211.8	221.1	133.5	103.3	134.4	194.4	216.4	188.8	167.4	161.1	165.5	105.8	87.6	112.3	156	163.3	144.1	130	50.6	55.6	27.8	15.6	22.1	38.4	53.1	44.7	81	43	1.9	46.8	958.1	7.4	75.9	0.5	105	51	54	35	70	6
418	22-Feb-14	244.1	211.8	221.1	133.5	103.3	134.4	227.9	225.7	202.6	182.5	161.1	165.5	105.8	87.6	112.3	171.8	169.7	153.7	61.6	50.6	55.6	27.8	15.6	22.1	56.1	56	76.1	69.8	2	41.5	959.5	8.8	71.5	0.7	69	45	24	26	43	7
419	23-Feb-14	238.6	244.1	211.8	221.1	133.5	103.3	241.4	231.5	228.9	165.1	182.5	161.1	165.5	105.8	87.6	173.8	169.6	168.6	73.5	61.6	50.6	55.6	27.8	15.6	67.6	61.9	74.1	74.5	1.9	50.1	959.1	9.9	68.9	0.6	66	32	34	15	51	1
420	24-Feb-14	194	238.6	244.1	211.8	221.1	133.5	216.3	225.6	222.1	150.6	165.1	182.5	161.1	165.5	105.8	157.8	166.1	164.8	43.4	73.5	61.6	50.6	55.6	27.8	58.5	59.5	64	70.8	1.5	34	956.2	10.4	70.7	0.7	100	55	44	30	70	2
421	25-Feb-14	145.9	194	238.6	244.1	211.8	221.1	169.9	192.8	205.7	108.3	150.6	165.1	182.5	161.1	165.5	129.4	141.3	151.6	37.6	43.4	73.5	61.6	50.6	55.6	40.5	51.5	60.4	24	1.2	27.8	957.6	10	81.8	0.9	74	38	36	22	52	3
422	26-Feb-14	105.6	145.9	194	238.6	244.1	211.8	125.8	148.5	171	77.5	108.3	150.6	165.1	182.5	161.1	92.9	112.1	125.4	28.1	37.6	43.4	73.5	61.6	50.6	32.9	36.4	51.4	31.9	1.2	40.5	957.6	9.9	84.8	1	82	38	44	20	62	4
423	27-Feb-14	59.9	105.6	145.9	194	238.6	244.1	82.8	103.8	126.3	33.4	77.5	108.3	150.6	165.1	182.5	55.4	73	92.4	26.5	28.1	37.6	43.4	73.5	61.6	27.3	30.8	46.1	43.4	1	18	957.3	9.6	79.1	1.1	111	57	54	32	79	5
424	28-Feb-14	81.3	59.9	105.6	145.9	194	238.6	70.6	82.3	98.2	45.5	33.4	77.5	108.3	150.6	165.1	39.4	52.1	66.2	35.8	26.5	28.1	37.6	43.4	73.5	31.1	30.1	41.6	21.1	1	19.3	954.5	9	78.7	1.2	91	49	42	24	67	6
425	1-Mar-14	80.4	81.3	59.9	105.6	145.9	194	80.8	73.8	81.8	44.4	45.5	33.4	77.5	108.3	150.6	44.9	41.1	50.2	36	35.8	26.5	28.1	37.6	43.4	35.9	32.8	50.3	39	1	21.8	957.5	9.5	69.2	0.9	40	20	20	14	26	7
426	2-Mar-14	90.5	80.4	81.3	59.9	105.6	145.9	85.4	84	78	54.1	44.4	45.5	33.4	77.5	108.3	49.3	48	44.3	36.4	36	35.8	26.5	28.1	37.6	36.2	36	51.1	51.9	1.1	15.5	956.7	8.6	72.5	1.1	46	24	22	16	30	1
427	3-Mar-14	68.4	90.5	80.4	81.3	59.9	105.6	79.4	79.8	80.1	47.5	54.1	44.4	45.5	33.4	77.5	50.8	48.7	47.9	20.9	36.4	36	35.8	26.5	28.1	28.6	31.1	43.6	26	1.2	13.4	954.9	8.4	78.2	1	91	35	56	32	59	2
428	4-Mar-14	73.1	68.4	90.5	80.4	81.3	59.9	70.8	77.3	78.1	44.5	47.5	54.1	44.4	45.5	33.4	46	48.7	47.6	28.6	20.9	36.4	36	35.8	26.5	24.8	28.6	48.6	80.8	1.2	15.9	958.8	10.9	67.9	0.9	86	32	54	26	60	3
429	5-Mar-14	101.4	73.1	68.4	90.5	80.4	81.3	87.3	81	83.3	65.5	44.5	47.5	54.1	44.4	45.5	55	52.5	52.9	35.9	28.6	20.9	36.4	36	35.8	32.3	28.5	65.8	31.5	1.3	23.4	955.5	10.4	74.8	1.1	78	41	37	24	54	4
430	6-Mar-14	65	101.4	73.1	68.4	90.5	80.4	83.2	79.8	77	45.5	65.5	44.5	47.5	54.1	44.4	55.5	51.8	50.8	19.5	35.9	28.6	20.9	36.4	36	27.7	28	52.1	39.6	1.4	21.4	956.9	9.6	79.1	1.2	70	37	33	21	49	5
431	7-Mar-14	79.5	65	101.4	73.1	68.4	90.5	72.3	82	79.8	56.3	45.5	65.5	44.5	47.5	54.1	50.9	55.8	52.9	23.3	19.5	35.9	28.6	20.9	36.4	21.4	26.2	51.4	24.8	1.4	17.3	956.5	8.8	85.3	1.1	73	40	33	26	47	6
432	8-Mar-14	42.3	79.5	65	101.4	73.1	68.4	60.9	62.3	72	28.7	56.3	45.5	65.5	44.5	47.5	42.5	43.5	49	13.5	23.3	19.5	35.9	28.6	20.9	18.4	18.8	46.5	80.9	1.2	11.5	959.6	10.3	74.3	1.2	49	26	23	18	31	7
433	9-Mar-14	111.3	42.3	79.5	65	101.4	73.1	76.8	77.7	74.5	74.4	28.7	56.3	45.5	65.5	44.5	51.6	53.1	51.2	36.8	13.5	23.3	19.5	35.9	28.6	25.2	24.5	66.9	47.1	1.4	21.3	959.8	11.2	76.3	0.9	54	29	25	20	34	1
434	10-Mar-14	150.4	111.3	42.3	79.5	65	101.4	130.8	101.3	95.8	98.5	74.4	28.7	56.3	45.5	65.5	86.5	67.2	64.5	51.9	36.8	13.5	23.3	19.5	35.9	44.3	34.1	70.9	43.6	1.6	32.4	957.3	10.7	75.9	0.9	82	39	42	32	50	2
435	11-Mar-14	150.4	150.4	111.3	42.3	79.5	65	150.4	137.4	113.6	105.1	98.5	74.4	28.7	56.3	45.5	101.8	92.7	76.7	45.3	51.9	36.8	13.5	23.3	19.5	48.6	44.7	73.9	94.1	1.5	37.4	951.6	12.9	68.8	0.9	77	40	37	29	48	3
436	12-Mar-14	173.4	150.4	150.4	111.3	42.3	79.5	161.9	158.1	146.4	86	105.1	98.5	74.4	28.7	56.3	95.6	96.5	91	87.4	45.3	51.9	36.8	13.5	23.3	66.4	61.5	71.6	68.3	1.2	30.3	954.2	14.4	59.2	1.2	81	49	32	29	52	4
437	13-Mar-14	170.6	173.4	150.4	150.4	111.3	42.3	172	164.8	161.2	69.5	86	105.1	98.5	74.4	28.7	77.8	86.9	89.8	101.1	87.4	45.3	51.9	36.8	13.5	94.3	78	60	82.3	1	22.3	960.5	13.2	54.4	1.2	48	24	24	19	29	5
438	14-Mar-14	93.9	170.6	173.4	150.4	150.4	111.3	132.3	146	147.1	42.3	69.5	86	105.1	98.5	74.4	55.9	65.9	75.7	51.6	101.1	87.4	45.3	51.9	36.8	76.4	80.1	43	100.9	0.8	12.3	962.2	13.2	54.2	1.9	78	38	40	25	53	6
439	15-Mar-14	133.4	93.9	170.6	173.4	150.4	150.4	113.6	132.6	142.8	78	42.3	69.5	86	105.1	98.5	60.1	63.3	68.9	55.4	51.6	101.1	87.4	45.3	51.9	53.5	69.4	70.6	102.3	1.2	27.6	958.3	13.2	64.6	1	81	46	35	22	59	7
440	16-Mar-14	223.6	133.4	93.9	170.6	173.4	150.4	178.5	150.3	155.4	138.6	78	42.3	69.5	86	105.1	108.3	86.3	82.1	85	55.4	51.6	101.1	87.4	45.3	70.2	64	86.3	156.6	1.6	35.5	955.5	13.5	67.3	1	66	40	26	24	42	1
441	17-Mar-14	196.8	223.6	133.4	93.9	170.6	173.4	210.2	184.6	161.9	130.3	138.6	78	42.3	69.5	86	134.4	115.6	97.3	66.5	85	55.4	51.6	101.1	87.4	75.8	69	79.5	126.4	1.6	43.6	951.5	14.6	68.5	1.1	110	56	54	39	71	2
442	18-Mar-14	195.1	196.8	223.6	133.4	93.9	170.6	195.9	205.2	187.2	125.6	130.3	138.6	78	42.3	69.5	127.9	131.5	118.1	69.5	66.5	85	55.4	51.6	101.1	68	73.7	99.3	112.9	1.7	31.1	948.4	17.3	61.2	0.9	93	52	41	31	62	3
443	19-Mar-14	207.7	195.1	196.8	223.6	133.4	93.9	201.4	199.9	205.8	118.1	125.6	130.3	138.6	78	42.3	121.9	124.7	128.2	89.6	69.5	66.5	85	55.4	51.6	79.5	75.2	70.1	122.6	1.6	55.1	949	17.3	60.8	1.7	73	43	30	18	55	4
444	20-Mar-14	109.8	207.7	195.1	196.8	223.6	133.4	158.7	170.9	177.3	42.3	118.1	125.6	130.3	138.6	78	80.2	95.3	104.1	67.5	89.6	69.5	66.5	85	55.4	78.5	75.5	48.9	64.9	0.9	13	962.4	12.7	69.3	1.5	95	42	53	26	69	5
445	21-Mar-14	85.5	109.8	207.7	195.1	196.8	223.6	97.6	134.3	149.5	37.6	42.3	118.1	125.6	130.3	138.6	39.9	66	80.9	47.9	67.5	89.6	69.5	66.5	85	57.7	68.3	43.1	64.3	0.7	14.8	962.7	10.4	68	1.1	86	49	37	29	57	6
446	22-Mar-14	70.6	85.5	109.8	207.7	195.1	196.8	78.1	88.6	118.4	46.6	37.6	42.3	118.1	125.6	130.3	42.1	42.2	61.2	24	47.9	67.5	89.6	69.5	66.5	35.9	46.5	48.5	22.3	1	12.8	958.6	10.1	78.7	0.9	28	14	14	8	20	7
447	23-Mar-14	84	70.6	85.5	109.8	207.7	195.1	77.3	80	87.5	64	46.6	37.6	42.3	118.1	125.6	55.3	49.4	47.6	20	24	47.9	67.5	89.6	69.5	22	30.6	57.5	45.1	1.2	13.1	959	11.4	78.3	0.7	72	47	25	28	44	1
448	24-Mar-14	130.1	84	70.6	85.5	109.8	207.7	107.1	94.9	92.6	88.8	64	46.6	37.6	42.3	118.1	76.4	66.5	59.3	41.4	20	24	47.9	67.5	89.6	30.7	28.5	72.4	60.1	1.2	22.3	956.1	12.6	75.5	0.7	90	41	49	22	68	2
449	25-Mar-14	191.1	130.1	84	70.6	85.5	109.8	160.6	135.1	119	126.9	88.8	64	46.6	37.6	42.3	107.8	93.2	81.6	64.3	41.4	20	24	47.9	67.5	52.8	41.9	76.8	90.4	1.5	26.9	953.6	12	77	0.7	80	40	40	27	53	3
450	26-Mar-14	213.5	191.1	130.1	84	70.6	85.5	202.3	178.3	154.7	168.1	126.9	88.8	64	46.6	37.6	147.5	127.9	111.9	45.4	64.3	41.4	20	24	47.9	54.8	50.3	87.6	97.7	1.8	31.4	952.4	13.8	74.9	0.8	83	39	44	27	56	4
451	27-Mar-14	227.6	213.5	191.1	130.1	84	70.6	220.5	210.7	190.6	167.1	168.1	126.9	88.8	64	46.6	167.6	154	137.7	60.4	45.4	64.3	41.4	20	24	52.9	56.7	101	98.9	1.9	37.1	948.4	16.3	68.1	0.9	85	51	34	28	57	5
452	28-Mar-14	214.3	227.6	213.5	191.1	130.1	84	220.9	218.5	211.6	146	167.1	168.1	126.9	88.8	64	156.6	160.4	152	68.3	60.4	45.4	64.3	41.4	20	64.4	58	85.1	145.1	1.8	30.7	947.4	18.2	64.2	1	78	36	42	23	55	6
453	29-Mar-14	264.5	214.3	227.6	213.5	191.1	130.1	239.4	235.5	230	166.4	146	167.1	168.1	126.9	88.8	156.2	159.8	161.9	98.1	68.3	60.4	45.4	64.3	41.4	83.2	75.6	107.3	64.1	2.1	39.5	949.4	16.8	73.2	0.7	45	22	23	13	32	7
454	30-Mar-14	116.6	264.5	214.3	227.6	213.5	191.1	190.6	198.5	205.7	80.3	166.4	146	167.1	168.1	126.9	123.3	130.9	139.9	36.3	98.1	68.3	60.4	45.4	64.3	67.2	67.6	42.5	80.3	1.4	20.9	947.3	17.2	80.2	1.6	69	29	40	25	44	1
455	31-Mar-14	48.4	116.6	264.5	214.3	227.6	213.5	82.5	143.2	160.9	29.8	80.3	166.4	146	167.1	168.1	55	92.1	105.6	18.6	36.3	98.1	68.3	60.4	45.4	27.5	51	42.3	71.8	1.1	11.4	953.8	15.5	77.2	1.4	138	87	51	49	89	2
456	1-Apr-14	56.3	48.4	116.6	264.5	214.3	227.6	52.3	73.8	121.4	34	29.8	80.3	166.4	146	167.1	31.9	48	77.6	22.3	18.6	36.3	98.1	68.3	60.4	20.5	25.8	47.1	90	0.8	12.9	953.3	15.7	65.2	1.6	100	50	50	32	68	3
457	2-Apr-14	95.6	56.3	48.4	116.6	264.5	214.3	76	66.8	79.2	59.1	34	29.8	80.3	166.4	146	46.6	41	50.8	36.5	22.3	18.6	36.3	98.1	68.3	29.4	25.8	57.5	122.3	1	15	950.4	16.5	66.9	1.1	82	47	35	31	51	4
458	3-Apr-14	115.3	95.6	56.3	48.4	116.6	264.5	105.4	89.1	78.9	69.3	59.1	34	29.8	80.3	166.4	64.2	54.1	48	46	36.5	22.3	18.6	36.3	98.1	41.3	34.9	66.3	49.6	1.3	19.8	956.2	15.9	73.8	1.2	71	38	33	22	49	5
459	4-Apr-14	74.8	115.3	95.6	56.3	48.4	116.6	95	95.2	85.5	50.5	69.3	59.1	34	29.8	80.3	59.9	59.6	53.2	24.3	46	36.5	22.3	18.6	36.3	35.1	35.6	46.3	87	1	15.6	957.1	15.6	72.8	1.1	71	32	39	28	43	6
460	5-Apr-14	73.5	74.8	115.3	95.6	56.3	48.4	74.1	87.8	89.8	52.9	50.5	69.3	59.1	34	29.8	51.7	57.5	57.9	20.6	24.3	46	36.5	22.3	18.6	22.4	30.3	56.6	45.1	1.2	12.4	955.5	14.6	82.2	0.9	49	31	18	16	33	7
461	6-Apr-14	91	73.5	74.8	115.3	95.6	56.3	82.3	79.8	88.6	64.6	52.9	50.5	69.3	59.1	34	58.8	56	59.3	26.4	20.6	24.3	46	36.5	22.3	23.5	23.8	43.3	125.9	1.2	13.3	955	15.4	75.3	1.1	52	25	27	10	42	1
462	7-Apr-14	115.5	91	73.5	74.8	115.3	95.6	103.3	93.3	88.7	84.3	64.6	52.9	50.5	69.3	59.1	74.4	67.3	63.1	31.3	26.4	20.6	24.3	46	36.5	28.8	26.1	59.3	88.1	1.2	15.1	953.9	17.2	74.8	0.8	69	38	31	18	51	2
463	8-Apr-14	182.4	115.5	91	73.5	74.8	115.3	148.9	129.6	115.6	116.4	84.3	64.6	52.9	50.5	69.3	100.3	88.4	79.5	66	31.3	26.4	20.6	24.3	46	48.6	41.2	83.1	95.4	2	24.9	952.7	17.5	74.8	0.9	79	44	35	25	54	3
464	9-Apr-14	166.6	182.4	115.5	91	73.5	74.8	174.5	154.8	138.9	110.8	116.4	84.3	64.6	52.9	50.5	113.6	103.8	94	55.9	66	31.3	26.4	20.6	24.3	60.9	51	67.4	134	1.8	24.4	950.2	19.4	71.7	0.9	74	44	30	21	53	4
465	10-Apr-14	127	166.6	182.4	115.5	91	73.5	146.8	158.7	147.9	91.4	110.8	116.4	84.3	64.6	52.9	101.1	106.2	100.7	35.6	55.9	66	31.3	26.4	20.6	45.8	52.5	51.1	74.6	1.4	25.5	949.7	19	76.5	1	77	35	42	21	56	5
466	11-Apr-14	57.6	127	166.6	182.4	115.5	91	92.3	117.1	133.4	37.1	91.4	110.8	116.4	84.3	64.6	64.3	79.8	88.9	20.4	35.6	55.9	66	31.3	26.4	28	37.3	38.1	116.9	1.1	12.9	946.8	19.8	73	0.9	61	39	22	24	37	6
467	12-Apr-14	78.9	57.6	127	166.6	182.4	115.5	68.2	87.8	107.5	44.8	37.1	91.4	110.8	116.4	84.3	40.9	57.8	71	34.1	20.4	35.6	55.9	66	31.3	27.3	30.1	58.4	177.1	1	14.6	949.1	21.7	59.3	1.1	53	30	23	18	35	7
468	13-Apr-14	115	78.9	57.6	127	166.6	182.4	96.9	83.8	94.6	65	44.8	37.1	91.4	110.8	116.4	54.9	49	59.6	50	34.1	20.4	35.6	55.9	66	42.1	34.9	64.4	166.1	1.1	22.1	950.6	22.6	58.2	1.1	58	36	22	18	40	1
469	14-Apr-14	86.9	115	78.9	57.6	127	166.6	100.9	93.6	84.6	58.8	65	44.8	37.1	91.4	110.8	61.9	56.2	51.4	28.1	50	34.1	20.4	35.6	55.9	39.1	37.4	39.6	69.8	1.1	22.8	948.8	20.8	76.1	1.5	87	54	33	29	58	2
470	15-Apr-14	82.3	86.9	115	78.9	57.6	127	84.6	94.7	90.8	55.8	58.8	65	44.8	37.1	91.4	57.3	59.8	56.1	26.5	28.1	50	34.1	20.4	35.6	27.3	34.9	35.9	79.7	1.1	23.6	945.3	19.7	79.5	1.6	92	47	45	22	70	3
471	16-Apr-14	95.8	82.3	86.9	115	78.9	57.6	89	88.3	95	61.6	55.8	58.8	65	44.8	37.1	58.7	58.7	60.3	34.1	26.5	28.1	50	34.1	20.4	30.3	29.6	54.5	145.7	1.2	28.1	944.7	21.9	69.1	0.9	71	39	32	23	48	4
472	17-Apr-14	94.9	95.8	82.3	86.9	115	78.9	95.3	91	89.9	59.5	61.6	55.8	58.8	65	44.8	60.6	59	58.9	35.4	34.1	26.5	28.1	50	34.1	34.8	32	51.7	101.6	1.2	17.5	944.3	21.5	73.3	1.5	66	36	30	18	48	5
473	18-Apr-14	47	94.9	95.8	82.3	86.9	115	70.9	79.2	80	31.4	59.5	61.6	55.8	58.8	65	45.4	50.8	52.1	15.6	35.4	34.1	26.5	28.1	50	25.5	28.4	29.1	104.9	0.8	10.9	944	21.8	72.7	1.4	83	48	35	29	54	6
474	19-Apr-14	37.6	47	94.9	95.8	82.3	86.9	42.3	59.8	68.8	19.1	31.4	59.5	61.6	55.8	58.8	25.3	36.7	42.9	18.5	15.6	35.4	34.1	26.5	28.1	17.1	23.2	36.6	150.4	0.7	10.8	951.2	20.8	62.5	1.4	50	31	19	17	33	7
475	20-Apr-14	66.9	37.6	47	94.9	95.8	82.3	52.3	50.5	61.6	43.1	19.1	31.4	59.5	61.6	55.8	31.1	31.2	38.3	23.8	18.5	15.6	35.4	34.1	26.5	21.1	19.3	43.3	72.3	1	12.8	949.2	19.1	74.6	1.5	73	43	30	29	44	1
476	21-Apr-14	43.8	66.9	37.6	47	94.9	95.8	55.3	49.4	48.8	27	43.1	19.1	31.4	59.5	61.6	35.1	29.8	30.2	16.8	23.8	18.5	15.6	35.4	34.1	20.3	19.7	40.1	76.3	1	14.9	952.5	17.3	76.1	1.4	103	55	48	35	68	2
477	22-Apr-14	58.8	43.8	66.9	37.6	47	94.9	51.3	56.5	51.8	34.3	27	43.1	19.1	31.4	59.5	30.6	34.8	30.9	24.5	16.8	23.8	18.5	15.6	35.4	20.6	21.7	40	145	0.8	13.8	954.9	18.5	65.8	1.1	97	49	48	26	71	3
478	23-Apr-14	123.3	58.8	43.8	66.9	37.6	47	91	75.3	73.2	80.8	34.3	27	43.1	19.1	31.4	57.5	47.3	46.3	42.5	24.5	16.8	23.8	18.5	15.6	33.5	27.9	73.4	107.6	1.1	15.8	949.3	18.8	67.5	0.9	84	42	42	28	56	4
479	24-Apr-14	123	123.3	58.8	43.8	66.9	37.6	123.1	101.7	87.2	90	80.8	34.3	27	43.1	19.1	85.4	68.3	58	33	42.5	24.5	16.8	23.8	18.5	37.8	33.3	53.6	142.1	1.1	12.9	947.5	19.9	71.5	1	80	45	35	18	62	5
480	25-Apr-14	107.1	123	123.3	58.8	43.8	66.9	115.1	117.8	103	57.5	90	80.8	34.3	27	43.1	73.8	76.1	65.6	49.6	33	42.5	24.5	16.8	23.8	41.3	41.7	39.8	63.3	0.7	13.1	951.2	16.9	78.9	1.5	66	26	40	17	49	6
481	26-Apr-14	194.9	107.1	123	123.3	58.8	43.8	151	141.7	137.1	81.9	57.5	90	80.8	34.3	27	69.7	76.5	77.5	113	49.6	33	42.5	24.5	16.8	81.3	65.2	48.6	114.7	0.7	14.8	955.2	17.9	62.8	0.9	57	26	31	16	41	7
482	27-Apr-14	154.1	194.9	107.1	123	123.3	58.8	174.5	152	144.8	60.6	81.9	57.5	90	80.8	34.3	71.3	66.7	72.5	93.5	113	49.6	33	42.5	24.5	103.3	85.4	53.4	97.4	0.7	23.8	957.8	18.2	56.2	1.1	56	26	30	16	40	1
483	28-Apr-14	137.6	154.1	194.9	107.1	123	123.3	145.9	162.2	148.4	66.4	60.6	81.9	57.5	90	80.8	63.5	69.6	66.6	71.3	93.5	113	49.6	33	42.5	82.4	92.6	45.9	115.9	0.7	17.1	957.4	17.8	66.3	1.3	70	39	31	16	54	2
484	29-Apr-14	70.9	137.6	154.1	194.9	107.1	123	104.3	120.9	139.4	37.8	66.4	60.6	81.9	57.5	90	52.1	54.9	61.7	33.1	71.3	93.5	113	49.6	33	52.2	66	32.1	111.9	0.6	9.4	955.5	18.4	63.7	2	86	48	38	32	54	3
485	30-Apr-14	94.5	70.9	137.6	154.1	194.9	107.1	82.7	101	114.3	52.5	37.8	66.4	60.6	81.9	57.5	45.1	52.2	54.3	42	33.1	71.3	93.5	113	49.6	37.6	48.8	52	150.9	0.8	13.9	951.5	19.4	63.9	1.2	185	82	103	38	147	4
486	1-May-14	156.5	94.5	70.9	137.6	154.1	194.9	125.5	107.3	114.9	84.3	52.5	37.8	66.4	60.6	81.9	68.4	58.2	60.2	72.3	42	33.1	71.3	93.5	113	57.1	49.1	63.6	130.8	1.1	26.9	950.3	20.3	63	1.1	81	43	38	16	65	5
487	2-May-14	123.5	156.5	94.5	70.9	137.6	154.1	140	124.8	111.3	47.1	84.3	52.5	37.8	66.4	60.6	65.7	61.3	55.4	76.4	72.3	42	33.1	71.3	93.5	74.3	63.5	43.5	68.4	0.6	16.8	956.9	19.2	59.6	1	58	26	32	12	46	6
488	3-May-14	152.4	123.5	156.5	94.5	70.9	137.6	137.9	144.1	131.7	68.1	47.1	84.3	52.5	37.8	66.4	57.6	66.5	63	84.3	76.4	72.3	42	33.1	71.3	80.3	77.6	53	53.1	0.7	15.6	955.2	16.5	70.3	0.9	44	18	26	13	31	7
489	4-May-14	98.5	152.4	123.5	156.5	94.5	70.9	125.4	124.8	132.7	42.9	68.1	47.1	84.3	52.5	37.8	55.5	52.7	60.6	55.6	84.3	76.4	72.3	42	33.1	69.9	72.1	43.4	99.5	0.6	11.9	957.1	18.4	58.3	1.7	67	28	39	19	48	1
490	5-May-14	71.1	98.5	152.4	123.5	156.5	94.5	84.8	107.3	111.4	29.4	42.9	68.1	47.1	84.3	52.5	36.1	46.8	46.9	41.8	55.6	84.3	76.4	72.3	42	48.7	60.5	28.3	137.1	0.5	11	956.8	20.3	42.2	2	73	35	38	26	47	2
491	6-May-14	114.6	71.1	98.5	152.4	123.5	156.5	92.9	94.8	109.2	63.8	29.4	42.9	68.1	47.1	84.3	46.6	45.3	51	50.9	41.8	55.6	84.3	76.4	72.3	46.3	49.4	54.8	163.9	0.8	19.6	954.1	19.2	53	1	121	74	47	37	84	3
492	7-May-14	211.4	114.6	71.1	98.5	152.4	123.5	163	132.4	123.9	141.3	63.8	29.4	42.9	68.1	47.1	102.5	78.1	69.3	70.1	50.9	41.8	55.6	84.3	76.4	60.5	54.3	69.8	209.1	1.3	20.5	950.8	20.3	56.9	0.9	94	49	45	32	62	4
493	8-May-14	211.5	211.4	114.6	71.1	98.5	152.4	211.4	179.2	152.2	145.6	141.3	63.8	29.4	42.9	68.1	143.4	116.9	95	65.9	70.1	50.9	41.8	55.6	84.3	68	62.3	74.1	99.9	1.4	23.6	946.6	19.2	69.8	1	94	48	46	28	66	5
494	9-May-14	161.8	211.5	211.4	114.6	71.1	98.5	186.6	194.9	174.8	119.3	145.6	141.3	63.8	29.4	42.9	132.4	135.4	117.5	42.5	65.9	70.1	50.9	41.8	55.6	54.2	59.5	58.8	105	1.1	25.3	943.2	19	76.8	0.9	64	27	37	23	41	6
495	10-May-14	59.8	161.8	211.5	211.4	114.6	71.1	110.8	144.3	161.1	36.8	119.3	145.6	141.3	63.8	29.4	78	100.5	110.7	23	42.5	65.9	70.1	50.9	41.8	32.8	43.8	41.6	116.6	0.8	9.4	943.8	19.4	76.9	1.2	55	32	23	9	46	7
496	11-May-14	68.9	59.8	161.8	211.5	211.4	114.6	64.3	96.8	125.5	37.9	36.8	119.3	145.6	141.3	63.8	37.3	64.6	84.9	31	23	42.5	65.9	70.1	50.9	27	32.2	38.9	118	0.7	6.1	950.5	20.7	67	1.3	52	22	30	13	39	1
497	12-May-14	152.5	68.9	59.8	161.8	211.5	211.4	110.7	93.7	110.7	90	37.9	36.8	119.3	145.6	141.3	63.9	54.9	71	62.5	31	23	42.5	65.9	70.1	46.8	38.8	53.8	164.6	1	23.4	947.1	21.4	55.2	1	60	36	24	20	40	2
498	13-May-14	148.8	152.5	68.9	59.8	161.8	211.5	150.6	123.4	107.5	100.1	90	37.9	36.8	119.3	145.6	95.1	76	66.2	48.6	62.5	31	23	42.5	65.9	55.6	47.4	59.4	129.5	1.1	24	943.9	21.8	58.5	1	105	49	56	37	68	3
499	14-May-14	124.6	148.8	152.5	68.9	59.8	161.8	136.7	142	123.7	85.3	100.1	90	37.9	36.8	119.3	92.7	91.8	78.3	39.4	48.6	62.5	31	23	42.5	44	50.2	68.9	71	1.1	9.9	946	20.4	73.5	1.1	83	45	38	28	55	4
500	15-May-14	66.8	124.6	148.8	152.5	68.9	59.8	95.7	113.4	123.2	30.1	85.3	100.1	90	37.9	36.8	57.7	71.8	76.4	36.6	39.4	48.6	62.5	31	23	38	41.5	43.6	91.1	0.6	10.1	950	18.7	57.2	1.2	96	59	37	30	66	5
501	16-May-14	123.8	66.8	124.6	148.8	152.5	68.9	95.3	105	116	69	30.1	85.3	100.1	90	37.9	49.6	61.5	71.1	54.8	36.6	39.4	48.6	62.5	31	45.7	43.6	53.3	150.8	0.8	15.1	947.5	19.6	56.2	1	88	46	42	40	48	6
502	17-May-14	175.8	123.8	66.8	124.6	148.8	152.5	149.8	122.1	122.7	113.9	69	30.1	85.3	100.1	90	91.4	71	74.6	61.9	54.8	36.6	39.4	48.6	62.5	58.3	51.1	48.9	192.1	0.9	21.1	948	21.4	58.8	1.2	67	33	34	21	46	7
503	18-May-14	146.4	175.8	123.8	66.8	124.6	148.8	161.1	148.6	128.2	110.4	113.9	69	30.1	85.3	100.1	112.1	97.8	80.8	36	61.9	54.8	36.6	39.4	48.6	48.9	50.9	33.8	179	0.8	11.9	948.2	23.2	61.6	1.4	65	34	31	16	49	1
504	19-May-14	117.3	146.4	175.8	123.8	66.8	124.6	131.8	146.5	140.8	71	110.4	113.9	69	30.1	85.3	90.7	98.4	91.1	46.3	36	61.9	54.8	36.6	39.4	41.1	48	43.3	166.3	0.8	10.3	950.5	22.6	68.2	1.3	89	45	44	30	59	2
505	20-May-14	128.5	117.3	146.4	175.8	123.8	66.8	122.9	130.7	142	70.5	71	110.4	113.9	69	30.1	70.8	84	91.4	58	46.3	36	61.9	54.8	36.6	52.1	46.8	53.1	110	0.8	12.9	947.4	22.7	62.8	1.2	108	59	49	29	79	3
506	21-May-14	119	128.5	117.3	146.4	175.8	123.8	123.8	121.6	127.8	80.2	70.5	71	110.4	113.9	69	75.3	73.9	83	38.8	58	46.3	36	61.9	54.8	48.4	47.7	45.4	155	0.8	8.4	945	21.4	75.5	1.1	65	37	27	23	42	4
507	22-May-14	115.1	119	128.5	117.3	146.4	175.8	117.1	120.9	120	78.5	80.2	70.5	71	110.4	113.9	79.3	76.4	75	36.6	38.8	58	46.3	36	61.9	37.7	44.5	59.5	85.1	0.9	15.5	943.5	21.8	76.6	0.9	91	43	46	25	66	5
508	23-May-14	80.5	115.1	119	128.5	117.3	146.4	97.8	104.9	110.8	58.7	78.5	80.2	70.5	71	110.4	68.6	72.5	72	21.8	36.6	38.8	58	46.3	36	29.2	32.4	42.1	90.7	0.9	8.6	943.8	22	79.6	1	86	44	42	30	56	6
509	24-May-14	68.1	80.5	115.1	119	128.5	117.3	74.3	87.9	95.7	42.8	58.7	78.5	80.2	70.5	71	50.7	60	65	25.4	21.8	36.6	38.8	58	46.3	23.6	27.9	54.3	136.8	0.9	11.3	947.4	24.5	71.6	0.8	60	29	31	11	49	7
510	25-May-14	120.1	68.1	80.5	115.1	119	128.5	94.1	89.6	96	60.6	42.8	58.7	78.5	80.2	70.5	51.7	54	60.1	59.5	25.4	21.8	36.6	38.8	58	42.4	35.6	35.9	73.4	0.4	9.9	953	22	72	1.2	59	32	27	21	38	1
511	26-May-14	131.8	120.1	68.1	80.5	115.1	119	125.9	106.7	100.1	58.5	60.6	42.8	58.7	78.5	80.2	59.6	54	55.1	73.3	59.5	25.4	21.8	36.6	38.8	66.4	52.7	41.3	151.1	0.5	14.1	954.7	22.5	57.9	1.1	98	50	48	36	62	2
512	27-May-14	195.3	131.8	120.1	68.1	80.5	115.1	163.5	149.1	128.8	91.4	58.5	60.6	42.8	58.7	78.5	75	70.2	63.3	103.9	73.3	59.5	25.4	21.8	36.6	88.6	78.9	60	126.6	0.8	23.7	951.9	22.6	60.9	0.9	84	45	39	26	58	3
513	28-May-14	198.6	195.3	131.8	120.1	68.1	80.5	197	175.2	161.4	104.5	91.4	58.5	60.6	42.8	58.7	98	84.8	78.8	94.1	103.9	73.3	59.5	25.4	21.8	99	90.4	62.1	195.1	1	18.9	948.8	24	61.9	0.9	94	37	57	24	70	4
514	29-May-14	102.8	198.6	195.3	131.8	120.1	68.1	150.7	165.6	157.1	64.6	104.5	91.4	58.5	60.6	42.8	84.6	86.9	79.8	38.1	94.1	103.9	73.3	59.5	25.4	66.1	78.7	54.5	134.6	0.8	9.6	947.5	23.5	63.9	1.2	91	47	44	25	66	5
515	30-May-14	149.3	102.8	198.6	195.3	131.8	120.1	126	150.2	161.5	83.3	64.6	104.5	91.4	58.5	60.6	73.9	84.1	86	66	38.1	94.1	103.9	73.3	59.5	52.1	66.1	61.6	215.5	1	21.8	944.9	25.6	55.5	0.9	105	53	52	33	72	6
516	31-May-14	140.1	149.3	102.8	198.6	195.3	131.8	144.7	130.7	147.7	96.8	83.3	64.6	104.5	91.4	58.5	90	81.5	87.3	43.4	66	38.1	94.1	103.9	73.3	54.7	49.2	40.1	251.3	0.9	13.4	943.2	26.6	55.2	1.1	161	82	79	39	122	7
517	1-Jun-14	149.1	140.1	149.3	102.8	198.6	195.3	144.6	146.2	135.3	101	96.8	83.3	64.6	104.5	91.4	98.9	93.7	86.4	48.1	43.4	66	38.1	94.1	103.9	45.8	52.5	39.4	235.6	0.9	16.5	942.7	27.5	58.5	1.1	55	36	19	14	41	1
518	2-Jun-14	194.4	149.1	140.1	149.3	102.8	198.6	171.8	161.2	158.2	125.9	101	96.8	83.3	64.6	104.5	113.4	107.9	101.7	68.5	48.1	43.4	66	38.1	94.1	58.3	53.3	60	156.7	1.2	25	941.6	27	66.9	0.8	52	22	30	13	39	2
519	3-Jun-14	71.5	194.4	149.1	140.1	149.3	102.8	132.9	138.3	138.8	48.3	125.9	101	96.8	83.3	64.6	87.1	91.7	93	23.3	68.5	48.1	43.4	66	38.1	45.9	46.6	36.1	63.9	0.8	13	941.5	24.3	83.8	1.4	81	36	45	26	55	3
520	4-Jun-14	34.9	71.5	194.4	149.1	140.1	149.3	53.2	100.3	112.5	21.8	48.3	125.9	101	96.8	83.3	35	65.3	74.2	13.1	23.3	68.5	48.1	43.4	66	18.2	35	29.7	91.4	0.6	8.4	944.3	23	84.4	1.6	73	25	48	25	48	4
521	5-Jun-14	72.1	34.9	71.5	194.4	149.1	140.1	53.5	59.5	93.2	42.9	21.8	48.3	125.9	101	96.8	32.3	37.6	59.7	29.3	13.1	23.3	68.5	48.1	43.4	21.2	21.9	51.9	134.4	0.9	16.1	944.2	24	74.5	0.9	98	43	55	19	79	5
522	6-Jun-14	71.1	72.1	34.9	71.5	194.4	149.1	71.6	59.4	62.4	43.3	42.9	21.8	48.3	125.9	101	43.1	36	39	27.9	29.3	13.1	23.3	68.5	48.1	28.6	23.4	44.3	132.4	0.8	8.3	945.7	24.6	71.5	1	119	62	57	36	83	6
523	7-Jun-14	96.5	71.1	72.1	34.9	71.5	194.4	83.8	79.9	68.7	54.8	43.3	42.9	21.8	48.3	125.9	49	47	40.7	41.8	27.9	29.3	13.1	23.3	68.5	34.8	33	44.5	157.4	0.8	14.9	945.3	25.3	68.2	1.1	68	35	33	19	49	7
524	8-Jun-14	73.9	96.5	71.1	72.1	34.9	71.5	85.2	80.5	78.4	46.1	54.8	43.3	42.9	21.8	48.3	50.4	48	46.8	27.8	41.8	27.9	29.3	13.1	23.3	34.8	32.5	36.1	107	0.7	10.6	944.3	24.3	73.8	1.3	56	30	26	12	44	1
525	9-Jun-14	80.3	73.9	96.5	71.1	72.1	34.9	77.1	83.5	80.4	49.4	46.1	54.8	43.3	42.9	21.8	47.8	50.1	48.4	30.9	27.8	41.8	27.9	29.3	13.1	29.3	33.5	55.6	65.8	0.9	10.9	944.8	22.5	83	0.8	93	51	42	32	61	2
526	10-Jun-14	67.6	80.3	73.9	96.5	71.1	72.1	73.9	73.9	79.6	37.6	49.4	46.1	54.8	43.3	42.9	43.5	44.4	47	30	30.9	27.8	41.8	27.9	29.3	30.4	29.5	59	49.3	0.8	11.8	947.3	21.9	80.2	1	114	68	46	36	78	3
527	11-Jun-14	84.1	67.6	80.3	73.9	96.5	71.1	75.9	77.3	76.5	46.6	37.6	49.4	46.1	54.8	43.3	42.1	44.5	44.9	37.5	30	30.9	27.8	41.8	27.9	33.8	32.8	67.4	45.3	0.9	12.9	948.4	21.9	77.5	1	93	51	42	34	59	4
528	12-Jun-14	58.4	84.1	67.6	80.3	73.9	96.5	71.3	70	72.6	34.3	46.6	37.6	49.4	46.1	54.8	40.4	39.5	42	24.1	37.5	30	30.9	27.8	41.8	30.8	30.5	38.6	82.1	0.6	7.4	949.1	19.9	78.4	1.3	88	49	39	23	65	5
529	13-Jun-14	56.4	58.4	84.1	67.6	80.3	73.9	57.4	66.3	66.6	41.1	34.3	46.6	37.6	49.4	46.1	37.7	40.7	39.9	15.3	24.1	37.5	30	30.9	27.8	19.7	25.6	39.3	75	0.7	8.1	947.9	18.2	89.5	0.9	90	51	39	31	59	6
530	14-Jun-14	57.3	56.4	58.4	84.1	67.6	80.3	56.8	57.3	64	36.1	41.1	34.3	46.6	37.6	49.4	38.6	37.2	39.5	21.1	15.3	24.1	37.5	30	30.9	18.2	20.2	45.6	111.8	0.9	10.9	947.6	21.1	77.7	0.7	70	37	33	20	50	7
531	15-Jun-14	83.8	57.3	56.4	58.4	84.1	67.6	70.5	65.8	63.9	51	36.1	41.1	34.3	46.6	37.6	43.6	42.8	40.6	32.8	21.1	15.3	24.1	37.5	30	26.9	23	45.4	103.6	1	14.5	946.7	22.6	77.8	0.8	60	38	22	11	49	1
532	16-Jun-14	71	83.8	57.3	56.4	58.4	84.1	77.4	70.7	67.1	40.4	51	36.1	41.1	34.3	46.6	45.7	42.5	42.2	30.6	32.8	21.1	15.3	24.1	37.5	31.7	28.2	44.6	126.4	1	10.9	945.3	24.3	70.5	1.3	84	42	42	24	60	2
533	17-Jun-14	80.6	71	83.8	57.3	56.4	58.4	75.8	78.5	73.2	47.8	40.4	51	36.1	41.1	34.3	44.1	46.4	43.8	32.9	30.6	32.8	21.1	15.3	24.1	31.8	32.1	53.4	172.6	1	11.1	943.9	25.7	68	1.1	84	46	38	28	56	3
534	18-Jun-14	99.5	80.6	71	83.8	57.3	56.4	90.1	83.7	83.7	60	47.8	40.4	51	36.1	41.1	53.9	49.4	49.8	39.5	32.9	30.6	32.8	21.1	15.3	36.2	34.3	56.9	189.9	1	15.9	940.4	26.2	67.4	0.8	96	47	49	35	61	4
535	19-Jun-14	71.3	99.5	80.6	71	83.8	57.3	85.4	83.8	80.6	42.6	60	47.8	40.4	51	36.1	51.3	50.1	47.7	28.6	39.5	32.9	30.6	32.8	21.1	34.1	33.7	35	109.9	0.7	15	939.5	26.1	67.4	1.8	81	43	38	26	55	5
536	20-Jun-14	52.9	71.3	99.5	80.6	71	83.8	62.1	74.5	76.1	26.4	42.6	60	47.8	40.4	51	34.5	43	44.2	26.5	28.6	39.5	32.9	30.6	32.8	27.6	31.5	46.1	90.3	0.7	14	943.2	24.3	63.2	1.2	107	50	57	22	85	6
537	21-Jun-14	52.5	52.9	71.3	99.5	80.6	71	52.7	58.9	69	30.6	26.4	42.6	60	47.8	40.4	28.5	33.2	39.9	21.9	26.5	28.6	39.5	32.9	30.6	24.2	25.7	39.6	165.6	0.6	8.9	947.1	23.9	67.9	1	61	38	23	25	36	7
538	22-Jun-14	48.5	52.5	52.9	71.3	99.5	80.6	50.5	51.3	56.3	32.5	30.6	26.4	42.6	60	47.8	31.6	29.8	33	16	21.9	26.5	28.6	39.5	32.9	18.9	21.5	40.5	113.1	0.7	6	947.1	24.5	67.6	1.3	56	32	24	15	41	1
539	23-Jun-14	48.1	48.5	52.5	52.9	71.3	99.5	48.3	49.7	50.5	32.4	32.5	30.6	26.4	42.6	60	32.4	31.8	30.5	15.8	16	21.9	26.5	28.6	39.5	15.9	17.9	40.4	95.8	0.8	4.7	946.9	21.4	83.6	0.9	107	53	54	36	71	2
540	24-Jun-14	36.1	48.1	48.5	52.5	52.9	71.3	42.1	44.3	46.3	24.4	32.4	32.5	30.6	26.4	42.6	28.4	29.8	30	11.8	15.8	16	21.9	26.5	28.6	13.8	14.5	34.5	53.6	0.8	11.8	943.2	20.4	88.2	1.2	98	50	48	35	63	3
541	25-Jun-14	42.4	36.1	48.1	48.5	52.5	52.9	39.3	42.2	43.8	25.9	24.4	32.4	32.5	30.6	26.4	25.1	27.5	28.8	16.5	11.8	15.8	16	21.9	26.5	14.1	14.7	45.3	141.6	0.9	12.3	942.5	23.1	78.5	0.8	92	49	43	35	57	4
542	26-Jun-14	51.3	42.4	36.1	48.1	48.5	52.5	46.8	43.3	44.5	31.3	25.9	24.4	32.4	32.5	30.6	28.6	27.2	28.5	20	16.5	11.8	15.8	16	21.9	18.3	16.1	52	124.4	1	7.8	945.1	24.5	78	0.8	88	46	42	29	59	5
543	27-Jun-14	87.3	51.3	42.4	36.1	48.1	48.5	69.3	60.3	54.3	51.9	31.3	25.9	24.4	32.4	32.5	41.6	36.3	33.3	35.4	20	16.5	11.8	15.8	16	27.7	24	63.6	88.7	1.1	12.3	946.9	24.9	80.2	0.7	85	40	45	25	60	6
544	28-Jun-14	104.9	87.3	51.3	42.4	36.1	48.1	96.1	81.1	71.4	60.9	51.9	31.3	25.9	24.4	32.4	56.4	48	42.5	44	35.4	20	16.5	11.8	15.8	39.7	33.1	59.1	62.1	1.3	17.6	946.4	23.6	85	1.1	54	32	22	16	38	7
545	29-Jun-14	47.8	104.9	87.3	51.3	42.4	36.1	76.3	80	72.8	29.3	60.9	51.9	31.3	25.9	24.4	45.1	47.3	43.3	18.5	44	35.4	20	16.5	11.8	31.3	32.6	43.9	90.5	0.8	11	948.5	23.5	78.4	1.2	45	24	20	13	32	1
546	30-Jun-14	50.1	47.8	104.9	87.3	51.3	42.4	48.9	67.6	72.5	29.5	29.3	60.9	51.9	31.3	25.9	29.4	39.9	42.9	20.6	18.5	44	35.4	20	16.5	19.6	27.7	48.6	73.1	0.8	11.1	949.3	23	81.4	0.7	230	124	106	65	165	2
547	1-Jul-14	36.8	50.1	47.8	104.9	87.3	51.3	43.4	44.9	59.9	22	29.5	29.3	60.9	51.9	31.3	25.8	26.9	35.4	14.8	20.6	18.5	44	35.4	20	17.7	18	31.8	107.6	0.5	6.4	949.5	22.7	77.2	1.3	88	52	35	26	62	3
548	2-Jul-14	54.3	36.8	50.1	47.8	104.9	87.3	45.5	47	47.2	31	22	29.5	29.3	60.9	51.9	26.5	27.5	27.9	23.3	14.8	20.6	18.5	44	35.4	19	19.5	41.4	122.4	0.6	8.9	946.3	24.6	73.7	1	60	29	29	21	39	4
549	3-Jul-14	88.8	54.3	36.8	50.1	47.8	104.9	71.5	59.9	57.5	49.5	31	22	29.5	29.3	60.9	40.3	34.2	33	39.3	23.3	14.8	20.6	18.5	44	31.3	25.8	59	138.3	0.9	16.3	943.3	25.5	74.2	0.9	74	37	37	23	51	5
550	4-Jul-14	107.8	88.8	54.3	36.8	50.1	47.8	98.3	83.6	71.9	63	49.5	31	22	29.5	29.3	56.3	47.8	41.4	44.8	39.3	23.3	14.8	20.6	18.5	42	35.8	57.5	162	0.9	13	942.4	26.2	71	1	77	40	37	15	62	6
551	5-Jul-14	79.9	107.8	88.8	54.3	36.8	50.1	93.8	92.1	82.7	45	63	49.5	31	22	29.5	54	52.5	47.1	34.9	44.8	39.3	23.3	14.8	20.6	39.8	39.6	46.4	126.9	0.7	13.3	942.8	26.5	70.3	0.8	62	31	30	23	39	7
552	6-Jul-14	119.7	79.9	107.8	88.8	54.3	36.8	99.8	102.4	99	75.9	45	63	49.5	31	22	60.4	61.3	58.3	43.8	34.9	44.8	39.3	23.3	14.8	39.4	41.2	53.4	73.2	1.1	21	943.8	25.1	77.3	0.8	62	30	32	23	39	1
553	7-Jul-14	83.6	119.7	79.9	107.8	88.8	54.3	101.7	94.4	97.7	51.7	75.9	45	63	49.5	31	63.8	57.5	58.9	31.9	43.8	34.9	44.8	39.3	23.3	37.9	36.9	56.5	58.2	1	10.9	943.9	24.1	85.7	0.9	61	29	31	20	41	2
554	8-Jul-14	93.6	83.6	119.7	79.9	107.8	88.8	88.6	99	94.2	59.8	51.7	75.9	45	63	49.5	55.7	62.4	58.1	33.9	31.9	43.8	34.9	44.8	39.3	32.9	36.5	50.3	146.4	0.9	10.3	941.1	26.3	78.3	0.9	79	45	34	22	57	3
555	9-Jul-14	43.6	93.6	83.6	119.7	79.9	107.8	68.6	73.6	85.1	30.1	59.8	51.7	75.9	45	63	44.9	47.2	54.4	13.5	33.9	31.9	43.8	34.9	44.8	23.7	26.4	31.3	59.8	0.7	11.3	939.5	25.4	86.2	1.4	75	40	35	22	53	4
556	10-Jul-14	21.8	43.6	93.6	83.6	119.7	79.9	32.7	53	60.7	11.8	30.1	59.8	51.7	75.9	45	20.9	33.9	38.3	10	13.5	33.9	31.9	43.8	34.9	11.8	19.1	32.7	61.9	0.6	10.8	942.9	22.8	87.6	1.3	81	39	41	28	53	5
557	11-Jul-14	44.4	21.8	43.6	93.6	83.6	119.7	33.1	36.6	50.8	22	11.8	30.1	59.8	51.7	75.9	16.9	21.3	30.9	22.4	10	13.5	33.9	31.9	43.8	16.2	15.3	47.4	96.7	0.8	12.8	943.8	24.3	78.3	0.9	87	45	41	29	58	6
558	12-Jul-14	47.4	44.4	21.8	43.6	93.6	83.6	45.9	37.8	39.3	26.1	22	11.8	30.1	59.8	51.7	24.1	20	22.5	21.3	22.4	10	13.5	33.9	31.9	21.8	17.9	42.3	80.8	0.8	8.9	946.7	25.1	75.2	1.5	58	27	31	13	45	7
559	13-Jul-14	63.8	47.4	44.4	21.8	43.6	93.6	55.6	51.8	44.3	32	26.1	22	11.8	30.1	59.8	29.1	26.7	23	31.8	21.3	22.4	10	13.5	33.9	26.5	25.1	43.1	133.4	0.7	21.3	947.2	26.3	66.4	1.1	58	29	29	15	43	1
560	14-Jul-14	60.6	63.8	47.4	44.4	21.8	43.6	62.2	57.3	54	26.4	32	26.1	22	11.8	30.1	29.2	28.2	26.6	34.2	31.8	21.3	22.4	10	13.5	33	29.1	33.6	137	0.6	10.8	946.9	26	65	1.5	94	55	39	22	72	2
561	15-Jul-14	58.6	60.6	63.8	47.4	44.4	21.8	59.6	61	57.6	31	26.4	32	26.1	22	11.8	28.7	29.8	28.9	27.6	34.2	31.8	21.3	22.4	10	30.9	31.2	34.9	107.9	0.7	11.5	946.7	24.9	74.4	1.2	90	49	41	19	71	3
562	16-Jul-14	71.8	58.6	60.6	63.8	47.4	44.4	65.2	63.7	63.7	42	31	26.4	32	26.1	22	36.5	33.1	32.9	29.8	27.6	34.2	31.8	21.3	22.4	28.7	30.5	37	138.4	0.7	9.5	945.1	25.3	74.9	0.9	86	44	42	29	57	4
563	17-Jul-14	93.8	71.8	58.6	60.6	63.8	47.4	82.8	74.7	71.2	54.1	42	31	26.4	32	26.1	48.1	42.4	38.4	39.6	29.8	27.6	34.2	31.8	21.3	34.7	32.3	53.1	149.9	0.9	14	943.7	27.1	69.1	0.9	83	45	38	26	57	5
564	18-Jul-14	112.3	93.8	71.8	58.6	60.6	63.8	103	92.6	84.1	59.6	54.1	42	31	26.4	32	56.9	51.9	46.7	52.6	39.6	29.8	27.6	34.2	31.8	46.1	40.7	59	166.6	1	20	943.9	27.6	69.2	0.9	70	29	41	18	52	6
565	19-Jul-14	57	112.3	93.8	71.8	58.6	60.6	84.6	87.7	83.7	30.5	59.6	54.1	42	31	26.4	45.1	48.1	46.6	26.5	52.6	39.6	29.8	27.6	34.2	39.6	39.6	35.5	74.6	0.7	12.8	944.5	24.3	84.7	1.5	52	27	25	17	35	7
566	20-Jul-14	58.3	57	112.3	93.8	71.8	58.6	57.6	75.8	80.3	34.9	30.5	59.6	54.1	42	31	32.7	41.7	44.8	23.4	26.5	52.6	39.6	29.8	27.6	24.9	34.2	36	87	0.8	15.4	946.3	25.2	85.6	0.9	62	35	27	17	45	1
567	21-Jul-14	76.5	58.3	57	112.3	93.8	71.8	67.4	63.9	76	44	34.9	30.5	59.6	54.1	42	39.4	36.5	42.3	32.5	23.4	26.5	52.6	39.6	29.8	27.9	27.5	43	113.1	1	15.6	944.6	27.2	79.4	1	99	43	55	36	63	2
568	22-Jul-14	62.9	76.5	58.3	57	112.3	93.8	69.7	65.9	63.7	35	44	34.9	30.5	59.6	54.1	39.5	38	36.1	27.9	32.5	23.4	26.5	52.6	39.6	30.2	27.9	48.6	162.3	0.9	15.8	943.9	28.4	73.8	1	91	44	47	31	60	3
569	23-Jul-14	53.4	62.9	76.5	58.3	57	112.3	58.2	64.3	62.8	27.3	35	44	34.9	30.5	59.6	31.1	35.4	35.3	26.1	27.9	32.5	23.4	26.5	52.6	27	28.8	38	144	0.8	10.7	943.4	28.3	70.2	1.2	90	54	36	35	55	4
570	24-Jul-14	35.3	53.4	62.9	76.5	58.3	57	44.4	50.5	57	16.9	27.3	35	44	34.9	30.5	22.1	26.4	30.8	18.4	26.1	27.9	32.5	23.4	26.5	22.3	24.1	39	115.3	0.8	8.6	944.8	26.4	72.4	1.5	81	47	34	30	51	5
571	25-Jul-14	74.9	35.3	53.4	62.9	76.5	58.3	55.1	54.5	56.6	35.1	16.9	27.3	35	44	34.9	26	26.4	28.6	39.7	18.4	26.1	27.9	32.5	23.4	29.1	28.1	56.3	159.4	1.1	14.3	944.4	27.4	67	1	89	49	38	35	54	6
572	26-Jul-14	119.7	74.9	35.3	53.4	62.9	76.5	97.3	76.6	70.8	75.9	35.1	16.9	27.3	35	44	55.5	42.6	38.8	43.8	39.7	18.4	26.1	27.9	32.5	41.8	34	53.4	73.2	1.1	21	946.9	28.5	65.2	0.9	61	30	31	24	37	7
573	27-Jul-14	103	119.7	74.9	35.3	53.4	62.9	111.4	99.2	83.2	54.3	75.9	35.1	16.9	27.3	35	65.1	55.1	45.5	48.7	43.8	39.7	18.4	26.1	27.9	46.3	44.1	60.3	175.8	1.2	14.1	946.8	29	65.2	1.1	43	23	20	8	35	1
574	28-Jul-14	92.1	103	119.7	74.9	35.3	53.4	97.6	104.9	97.4	56	54.3	75.9	35.1	16.9	27.3	55.1	62.1	55.3	36.1	48.7	43.8	39.7	18.4	26.1	42.4	42.9	63.6	123.9	1.2	11	943.6	27.2	73.5	1.1	107	48	59	32	75	2
575	29-Jul-14	122.6	92.1	103	119.7	74.9	35.3	107.4	105.9	109.4	72.6	56	54.3	75.9	35.1	16.9	64.3	61	64.7	50	36.1	48.7	43.8	39.7	18.4	43.1	45	79.6	175.4	1.5	14.5	941.6	27.7	74.5	0.8	97	46	51	18	79	3
576	30-Jul-14	121.9	122.6	92.1	103	119.7	74.9	122.3	112.2	109.9	74.4	72.6	56	54.3	75.9	35.1	73.5	67.7	64.3	47.5	50	36.1	48.7	43.8	39.7	48.8	44.5	65.8	134.4	1.3	15.5	941.7	28.3	75.6	1	71	40	31	19	52	4
577	31-Jul-14	39.2	121.9	122.6	92.1	103	119.7	80.5	94.6	93.9	23.3	74.4	72.6	56	54.3	75.9	48.8	56.8	56.6	15.9	47.5	50	36.1	48.7	43.8	31.7	37.8	42.4	71.9	0.8	8.6	943	24.8	88.4	1.3	176	80	95	46	130	5
578	1-Aug-14	56.4	39.2	121.9	122.6	92.1	103	47.8	72.5	85	36.9	23.3	74.4	72.6	56	54.3	30.1	44.8	51.8	19.5	15.9	47.5	50	36.1	48.7	17.7	27.6	39.3	117	0.8	7.3	944.2	25	83.6	1.2	70	41	28	22	48	6
579	2-Aug-14	73.8	56.4	39.2	121.9	122.6	92.1	65.1	56.4	72.8	43.9	36.9	23.3	74.4	72.6	56	40.4	34.7	44.6	29.9	19.5	15.9	47.5	50	36.1	24.7	21.8	47.3	156.8	1	11.5	943.6	27	76.1	0.8	45	23	22	16	29	7
580	3-Aug-14	89.4	73.8	56.4	39.2	121.9	122.6	81.6	73.2	64.7	52	43.9	36.9	23.3	74.4	72.6	47.9	44.3	39	37.4	29.9	19.5	15.9	47.5	50	33.7	28.9	60.4	115	1.2	10.9	940.9	27.7	76.8	0.8	65	29	36	16	49	1
581	4-Aug-14	62.3	89.4	73.8	56.4	39.2	121.9	75.8	75.1	70.5	37.8	52	43.9	36.9	23.3	74.4	44.9	44.5	42.6	24.5	37.4	29.9	19.5	15.9	47.5	31	30.6	38.4	126.3	0.8	10.3	941.6	27.1	78.3	1.4	112	53	58	33	79	2
582	5-Aug-14	72.5	62.3	89.4	73.8	56.4	39.2	67.4	74.7	74.5	44.5	37.8	52	43.9	36.9	23.3	41.1	44.8	44.5	28	24.5	37.4	29.9	19.5	15.9	26.3	30	41.8	156	0.9	14.8	941.6	28.6	73	1	106	63	43	29	77	3
583	6-Aug-14	75.6	72.5	62.3	89.4	73.8	56.4	74.1	70.1	75	49.6	44.5	37.8	52	43.9	36.9	47.1	44	46	26	28	24.5	37.4	29.9	19.5	27	26.2	40	158.6	0.9	24.4	940.6	28.3	76.2	1	68	39	29	14	54	4
584	7-Aug-14	32.5	75.6	72.5	62.3	89.4	73.8	54.1	60.2	60.7	20.5	49.6	44.5	37.8	52	43.9	35.1	38.2	38.1	12	26	28	24.5	37.4	29.9	19	22	27.8	95	0.7	10.1	941	26.2	81.6	1.4	75	41	34	24	51	5
585	8-Aug-14	32	32.5	75.6	72.5	62.3	89.4	32.3	46.7	53.2	18.3	20.5	49.6	44.5	37.8	52	19.4	29.5	33.2	13.7	12	26	28	24.5	37.4	12.9	17.2	28.9	48.4	0.7	9.8	941.3	24.6	86.8	1.4	80	44	36	22	58	6
586	9-Aug-14	28.4	32	32.5	75.6	72.5	62.3	30.2	31	42.1	15	18.3	20.5	49.6	44.5	37.8	16.6	17.9	25.9	13.4	13.7	12	26	28	24.5	13.5	13	34.4	52	0.9	8.3	943.1	23.4	85.5	1.1	58	28	30	13	45	7
587	10-Aug-14	76.6	28.4	32	32.5	75.6	72.5	52.5	45.7	42.4	44.8	15	18.3	20.5	49.6	44.5	29.9	26	24.6	31.9	13.4	13.7	12	26	28	22.6	19.7	45.8	176.1	1.2	19.9	943.2	25.2	78.9	0.7	60	32	27	16	44	1
588	11-Aug-14	44.5	76.6	28.4	32	32.5	75.6	60.6	49.8	45.4	22.9	44.8	15	18.3	20.5	49.6	33.8	27.5	25.2	21.6	31.9	13.4	13.7	12	26	26.8	22.3	39.6	76.8	0.9	12.9	943.9	25.4	78.4	1	88	50	38	24	64	2
589	12-Aug-14	59.3	44.5	76.6	28.4	32	32.5	51.9	60.1	52.2	32.8	22.9	44.8	15	18.3	20.5	27.8	33.5	28.8	26.5	21.6	31.9	13.4	13.7	12	24.1	26.7	41.6	101.4	0.9	11.1	945.3	24.4	78.7	0.8	123	73	50	31	92	3
590	13-Aug-14	65.9	59.3	44.5	76.6	28.4	32	62.6	56.5	61.6	40.1	32.8	22.9	44.8	15	18.3	36.4	31.9	35.1	25.8	26.5	21.6	31.9	13.4	13.7	26.1	24.6	61.4	161.8	0.9	15	947.6	25.4	69.8	0.8	85	43	42	21	64	4
591	14-Aug-14	90.6	65.9	59.3	44.5	76.6	28.4	78.3	71.9	65.1	49	40.1	32.8	22.9	44.8	15	44.6	40.6	36.2	41.6	25.8	26.5	21.6	31.9	13.4	33.7	31.3	61	160.4	1	13.5	948.4	26.4	65.2	1.1	83	54	29	26	57	5
592	15-Aug-14	83.8	90.6	65.9	59.3	44.5	76.6	87.2	80.1	74.9	48.1	49	40.1	32.8	22.9	44.8	48.6	45.8	42.5	35.6	41.6	25.8	26.5	21.6	31.9	38.6	34.3	57.6	107	0.9	13.5	948.3	25.5	71.4	0.8	84	40	43	23	61	6
593	16-Aug-14	88	83.8	90.6	65.9	59.3	44.5	85.9	87.5	82.1	52.9	48.1	49	40.1	32.8	22.9	50.5	50	47.5	35.1	35.6	41.6	25.8	26.5	21.6	35.4	37.5	53.6	67.1	0.9	15.5	946.2	23.1	81.1	1	60	32	28	19	41	7
594	17-Aug-14	84.5	88	83.8	90.6	65.9	59.3	86.3	85.4	86.7	50.9	52.9	48.1	49	40.1	32.8	51.9	50.6	50.2	33.6	35.1	35.6	41.6	25.8	26.5	34.4	34.8	47.4	58.4	0.9	21.4	945.3	23.6	82.5	0.8	59	33	26	22	37	1
595	18-Aug-14	59.3	84.5	88	83.8	90.6	65.9	71.9	77.3	78.9	37.4	50.9	52.9	48.1	49	40.1	44.1	47	47.3	21.9	33.6	35.1	35.6	41.6	25.8	27.8	30.2	47.5	134.9	1	10	948.9	24.1	80.5	0.9	87	38	49	26	61	2
596	19-Aug-14	72.3	59.3	84.5	88	83.8	90.6	65.8	72	76	40.9	37.4	50.9	52.9	48.1	49	39.1	43	45.5	31.4	21.9	33.6	35.1	35.6	41.6	26.6	29	44.1	122.8	0.9	16.3	950.2	25.9	76.1	0.9	102	43	59	25	77	3
597	20-Aug-14	84.5	72.3	59.3	84.5	88	83.8	78.4	72	75.1	50.8	40.9	37.4	50.9	52.9	48.1	45.8	43	45	33.8	31.4	21.9	33.6	35.1	35.6	32.6	29	48.5	93.8	1	16	949.7	24.2	83.3	1.1	74	34	40	24	50	4
598	21-Aug-14	66.9	84.5	72.3	59.3	84.5	88	75.7	74.5	70.7	41.6	50.8	40.9	37.4	50.9	52.9	46.2	44.4	42.7	25.3	33.8	31.4	21.9	33.6	35.1	29.5	30.1	44.6	70	0.9	16.5	947.5	22.1	85.3	1.1	72	34	38	30	42	5
599	22-Aug-14	50.9	66.9	84.5	72.3	59.3	84.5	58.9	67.4	68.6	35.1	41.6	50.8	40.9	37.4	50.9	38.4	42.5	42.1	15.8	25.3	33.8	31.4	21.9	33.6	20.5	24.9	44	72.5	0.8	7.4	950.1	20.7	86.2	0.9	94	38	56	25	69	6
600	23-Aug-14	52.5	50.9	66.9	84.5	72.3	59.3	51.7	56.8	63.7	32.5	35.1	41.6	50.8	40.9	37.4	33.8	36.4	40	20	15.8	25.3	33.8	31.4	21.9	17.9	20.3	43.6	142.8	0.9	8.1	949.6	23.5	75.5	1	58	32	26	18	40	7
601	24-Aug-14	85.8	52.5	50.9	66.9	84.5	72.3	69.1	63	64	47.1	32.5	35.1	41.6	50.8	40.9	39.8	38.3	39.1	38.6	20	15.8	25.3	33.8	31.4	29.3	24.8	53.6	132.3	1.1	17.9	949.8	24.5	74.5	0.8	60	25	35	11	49	1
602	25-Aug-14	106.3	85.8	52.5	50.9	66.9	84.5	96	81.5	73.8	60.9	47.1	32.5	35.1	41.6	50.8	54	46.8	43.9	45.4	38.6	20	15.8	25.3	33.8	42	34.7	58.1	90	1.2	16.9	951	24	80	0.7	112	54	58	35	77	2
603	26-Aug-14	49.6	106.3	85.8	52.5	50.9	66.9	77.9	80.5	73.5	31.1	60.9	47.1	32.5	35.1	41.6	46	46.4	42.9	18.5	45.4	38.6	20	15.8	25.3	31.9	34.2	40.1	53.9	0.9	8.8	952	21.1	89.3	1	89	49	40	29	60	3
604	27-Aug-14	35.3	49.6	106.3	85.8	52.5	50.9	42.4	63.7	69.2	21.5	31.1	60.9	47.1	32.5	35.1	26.3	37.8	40.2	13.8	18.5	45.4	38.6	20	15.8	16.1	25.9	32.5	111.4	0.7	6.9	951.6	22.5	79.8	1	94	53	41	31	63	4
605	28-Aug-14	41.5	35.3	49.6	106.3	85.8	52.5	38.4	42.1	58.2	25.3	21.5	31.1	60.9	47.1	32.5	23.4	26	34.7	16.3	13.8	18.5	45.4	38.6	20	15	16.2	33.8	94.3	0.8	9.1	952.4	23.4	80.5	1	87	44	43	22	65	5
606	29-Aug-14	50.5	41.5	35.3	49.6	106.3	85.8	46	42.4	44.2	30.9	25.3	21.5	31.1	60.9	47.1	28.1	25.9	27.2	19.6	16.3	13.8	18.5	45.4	38.6	17.9	16.5	34.3	99.6	0.7	9.6	951.8	23.2	80.8	1	99	54	45	26	73	6
607	30-Aug-14	76.4	50.5	41.5	35.3	49.6	106.3	63.4	56.1	50.9	48.5	30.9	25.3	21.5	31.1	60.9	39.7	34.9	31.5	27.9	19.6	16.3	13.8	18.5	45.4	23.8	21.3	47.3	78.4	1	16	948.9	23.7	82.8	0.7	56	29	27	18	38	7
608	31-Aug-14	68.6	76.4	50.5	41.5	35.3	49.6	72.5	65.2	59.3	38.1	48.5	30.9	25.3	21.5	31.1	43.3	39.2	35.7	30.5	27.9	19.6	16.3	13.8	18.5	29.2	26	44.3	134.8	1	15.9	947.4	25.9	72.9	0.8	129	66	63	39	90	1
609	1-Sep-14	45.6	68.6	76.4	50.5	41.5	35.3	57.1	63.5	60.3	23.8	38.1	48.5	30.9	25.3	21.5	30.9	36.8	35.3	21.9	30.5	27.9	19.6	16.3	13.8	26.2	26.8	37.9	62.3	0.8	12.8	948.2	23.3	82.2	1	108	55	53	24	84	2
610	2-Sep-14	56.8	45.6	68.6	76.4	50.5	41.5	51.2	57	61.8	30	23.8	38.1	48.5	30.9	25.3	26.9	30.6	35.1	26.8	21.9	30.5	27.9	19.6	16.3	24.3	26.4	51.5	60.3	0.9	12.6	951.9	23	79.2	1	116	56	60	28	88	3
611	3-Sep-14	94.9	56.8	45.6	68.6	76.4	50.5	75.8	65.8	66.5	66.5	30	23.8	38.1	48.5	30.9	48.3	40.1	39.6	28.4	26.8	21.9	30.5	27.9	19.6	27.6	25.7	70.1	74.3	1.5	17	952.4	20.7	84	0.8	75	43	32	23	52	4
612	4-Sep-14	68.9	94.9	56.8	45.6	68.6	76.4	81.9	73.5	66.5	40.9	66.5	30	23.8	38.1	48.5	53.7	45.8	40.3	28	28.4	26.8	21.9	30.5	27.9	28.2	27.7	49	139.5	0.9	12.1	949.4	21.7	75.4	0.8	93	42	51	29	64	5
613	5-Sep-14	80.1	68.9	94.9	56.8	45.6	68.6	74.5	81.3	75.2	48.6	40.9	66.5	30	23.8	38.1	44.8	52	46.5	31.5	28	28.4	26.8	21.9	30.5	29.8	29.3	49.4	98.4	0.9	12.1	947.2	22.8	78.4	0.8	79	45	34	32	47	6
614	6-Sep-14	121.1	80.1	68.9	94.9	56.8	45.6	100.6	90	91.3	69.9	48.6	40.9	66.5	30	23.8	59.3	53.1	56.5	51.3	31.5	28	28.4	26.8	21.9	41.4	36.9	59.6	57	1.2	23.5	947.4	22.2	84.2	0.7	54	26	27	20	34	7
615	7-Sep-14	59.1	121.1	80.1	68.9	94.9	56.8	90.1	86.8	82.3	35.1	69.9	48.6	40.9	66.5	30	52.5	51.2	48.6	24	51.3	31.5	28	28.4	26.8	37.6	35.6	36.4	60.4	0.8	18.6	947.8	22.7	82.2	0.9	47	27	20	12	35	1
616	8-Sep-14	68.6	59.1	121.1	80.1	68.9	94.9	63.9	83	82.3	38	35.1	69.9	48.6	40.9	66.5	36.6	47.7	47.9	30.6	24	51.3	31.5	28	28.4	27.3	35.3	40.8	90.3	1	18	946.3	24.6	78.4	0.7	57	25	32	16	41	2
617	9-Sep-14	69.9	68.6	59.1	121.1	80.1	68.9	69.3	65.9	79.7	43.5	38	35.1	69.9	48.6	40.9	40.8	38.9	46.6	26.4	30.6	24	51.3	31.5	28	28.5	27	39.6	103.1	1	21.4	945.4	25.2	80.4	0.8	71	33	38	24	47	3
618	10-Sep-14	62.6	69.9	68.6	59.1	121.1	80.1	66.3	67	65.1	35.8	43.5	38	35.1	69.9	48.6	39.6	39.1	38.1	26.9	26.4	30.6	24	51.3	31.5	26.6	28	38.4	106.1	0.9	16.5	944.8	25.7	76.8	0.8	90	47	43	21	69	4
619	11-Sep-14	73.8	62.6	69.9	68.6	59.1	121.1	68.2	68.8	68.7	46.4	35.8	43.5	38	35.1	69.9	41.1	41.9	40.9	27.4	26.9	26.4	30.6	24	51.3	27.1	26.9	34.8	91.5	0.9	17.5	942.6	26	79.5	1.1	96	52	44	22	74	5
620	12-Sep-14	37.1	73.8	62.6	69.9	68.6	59.1	55.4	57.8	60.8	19.1	46.4	35.8	43.5	38	35.1	32.8	33.8	36.2	18	27.4	26.9	26.4	30.6	24	22.7	24.1	34.3	88	0.7	15	944.4	25.9	71.5	1.3	85	34	51	31	54	6
621	13-Sep-14	64.4	37.1	73.8	62.6	69.9	68.6	50.8	58.4	59.5	36	19.1	46.4	35.8	43.5	38	27.6	33.8	34.3	28.4	18	27.4	26.9	26.4	30.6	23.2	24.6	41	43.5	0.9	17.6	945.6	23.8	79.5	0.8	66	40	26	26	40	7
622	14-Sep-14	38.9	64.4	37.1	73.8	62.6	69.9	51.6	46.8	53.5	22.1	36	19.1	46.4	35.8	43.5	29.1	25.8	30.9	16.8	28.4	18	27.4	26.9	26.4	22.6	21	34.9	56.4	0.8	13.4	948.1	21.7	84.2	1	62	31	31	22	40	1
623	15-Sep-14	64	38.9	64.4	37.1	73.8	62.6	51.4	55.8	51.1	35.1	22.1	36	19.1	46.4	35.8	28.6	31.1	28.1	28.9	16.8	28.4	18	27.4	26.9	22.8	24.7	47.3	54.4	1	15.6	950	21.9	79.7	0.8	99	47	52	28	71	2
624	16-Sep-14	57.1	64	38.9	64.4	37.1	73.8	60.6	53.3	56.1	33.8	35.1	22.1	36	19.1	46.4	34.4	30.3	31.8	23.4	28.9	16.8	28.4	18	27.4	26.1	23	47.3	27	1.2	10.3	950.1	20.3	85.5	0.8	112	63	49	35	77	3
625	17-Sep-14	42	57.1	64	38.9	64.4	37.1	49.6	54.4	50.5	23.8	33.8	35.1	22.1	36	19.1	28.8	30.9	28.7	18.3	23.4	28.9	16.8	28.4	18	20.8	23.5	46.4	39.1	1.2	11.3	953.2	19.9	85.7	1	102	55	47	26	76	4
626	18-Sep-14	32.9	42	57.1	64	38.9	64.4	37.4	44	49	18.9	23.8	33.8	35.1	22.1	36	21.3	25.5	27.9	14	18.3	23.4	28.9	16.8	28.4	16.1	18.5	43.5	55.3	1	8.6	954.7	20.7	83.7	0.9	120	60	60	32	88	5
627	19-Sep-14	64.8	32.9	42	57.1	64	38.9	48.8	46.5	49.2	38.4	18.9	23.8	33.8	35.1	22.1	28.6	27	28.7	26.4	14	18.3	23.4	28.9	16.8	20.2	19.5	48.6	84	1.1	11.5	953.4	21.9	79.4	0.8	122	58	64	48	74	6
628	20-Sep-14	56.9	64.8	32.9	42	57.1	64	60.8	51.5	49.1	32.5	38.4	18.9	23.8	33.8	35.1	35.4	29.9	28.4	24.4	26.4	14	18.3	23.4	28.9	25.4	21.6	48.5	60.1	1	7.6	950.2	21.9	83.8	0.8	82	37	45	25	57	7
629	21-Sep-14	71.8	56.9	64.8	32.9	42	57.1	64.3	64.5	56.6	46.9	32.5	38.4	18.9	23.8	33.8	39.7	39.3	34.2	24.9	24.4	26.4	14	18.3	23.4	24.6	25.2	45.9	59.6	1	14.5	949.7	21.4	88.9	0.9	59	31	28	20	39	1
630	22-Sep-14	52.9	71.8	56.9	64.8	32.9	42	62.3	60.5	61.6	36.3	46.9	32.5	38.4	18.9	23.8	41.6	38.5	38.5	16.6	24.9	24.4	26.4	14	18.3	20.8	22	49	62.1	0.7	12	950.1	20.7	87.3	1.2	104	47	57	20	84	2
631	23-Sep-14	45.8	52.9	71.8	56.9	64.8	32.9	49.3	56.8	56.8	26.9	36.3	46.9	32.5	38.4	18.9	31.6	36.7	35.6	18.9	16.6	24.9	24.4	26.4	14	17.8	20.1	43.9	66.6	0.6	8.8	954	18.4	82.8	1.4	118	61	57	38	80	3
632	24-Sep-14	45.9	45.8	52.9	71.8	56.9	64.8	45.8	48.2	54.1	28.3	26.9	36.3	46.9	32.5	38.4	27.6	30.5	34.6	17.6	18.9	16.6	24.9	24.4	26.4	18.3	17.7	39.6	96.4	0.6	9	955.4	20.2	76.2	1.1	127	70	57	45	82	4
633	25-Sep-14	98.6	45.9	45.8	52.9	71.8	56.9	72.3	63.4	60.8	60	28.3	26.9	36.3	46.9	32.5	44.1	38.4	37.8	38.6	17.6	18.9	16.6	24.9	24.4	28.1	25	70.1	77.9	1.1	10.1	952.1	20.6	77.8	0.7	121	70	50	33	88	5
634	26-Sep-14	139.6	98.6	45.9	45.8	52.9	71.8	119.1	94.7	82.5	86.4	60	28.3	26.9	36.3	46.9	73.2	58.2	50.4	53.3	38.6	17.6	18.9	16.6	24.9	45.9	36.5	58.5	73.5	1.2	23.3	950.2	21	78	0.7	94	45	48	20	74	6
635	27-Sep-14	63.9	139.6	98.6	45.9	45.8	52.9	101.7	100.7	87	39.7	86.4	60	28.3	26.9	36.3	63	62	53.6	24.1	53.3	38.6	17.6	18.9	16.6	38.7	38.7	39.4	71.9	0.8	11.9	950.4	21.5	75.7	0.9	72	28	44	23	49	7
636	28-Sep-14	54.6	63.9	139.6	98.6	45.9	45.8	59.2	86	89.2	31	39.7	86.4	60	28.3	26.9	35.4	52.4	54.3	23.6	24.1	53.3	38.6	17.6	18.9	23.9	33.7	45.3	121.5	0.9	11.8	950.4	23.1	69.3	1.3	102	57	45	35	67	1
637	29-Sep-14	114.4	54.6	63.9	139.6	98.6	45.9	84.5	77.6	93.1	62.3	31	39.7	86.4	60	28.3	46.6	44.3	54.8	52.1	23.6	24.1	53.3	38.6	17.6	37.9	33.3	57.4	94.8	1.2	17.9	952.4	23.4	70.5	0.9	112	66	46	32	80	2
638	30-Sep-14	120	114.4	54.6	63.9	139.6	98.6	117.2	96.3	88.2	72.3	62.3	31	39.7	86.4	60	67.3	55.2	51.3	47.7	52.1	23.6	24.1	53.3	38.6	49.9	41.2	68.6	48.9	1.3	15.1	953.5	21.3	84.6	0.7	178	82	96	53	125	3
639	1-Oct-14	74.9	120	114.4	54.6	63.9	139.6	97.4	103.1	91	45	72.3	62.3	31	39.7	86.4	58.6	59.8	52.6	29.9	47.7	52.1	23.6	24.1	53.3	38.8	43.2	40.7	91	0.9	11.3	951.9	22.7	78.7	0.9	72	28	44	24	48	4
640	2-Oct-14	77.1	74.9	120	114.4	54.6	63.9	76	90.7	96.6	44.3	45	72.3	62.3	31	39.7	44.6	53.8	55.9	32.9	29.9	47.7	52.1	23.6	24.1	31.4	36.8	37.8	98.5	0.9	9.4	954	22.3	77.8	1	76	40	36	25	51	5
641	3-Oct-14	77.5	77.1	74.9	120	114.4	54.6	77.3	76.5	87.4	44.9	44.3	45	72.3	62.3	31	44.6	44.7	51.6	32.6	32.9	29.9	47.7	52.1	23.6	32.8	31.8	39.3	82.3	0.8	9	951.4	21.4	82.6	0.9	68	40	28	15	53	6
642	4-Oct-14	70.9	77.5	77.1	74.9	120	114.4	74.2	75.2	75.1	38.9	44.9	44.3	45	72.3	62.3	41.9	42.7	43.3	32	32.6	32.9	29.9	47.7	52.1	32.3	32.5	36.8	98.6	0.7	14.3	954.5	22.3	70.9	1.3	51	28	23	16	35	7
643	5-Oct-14	76.6	70.9	77.5	77.1	74.9	120	73.8	75	75.5	39.3	38.9	44.9	44.3	45	72.3	39.1	41	41.8	37.4	32	32.6	32.9	29.9	47.7	34.7	34	50	108.6	0.7	10.5	960.5	22	65.5	1	55	18	37	19	36	1
644	6-Oct-14	100.3	76.6	70.9	77.5	77.1	74.9	88.4	82.6	81.3	56.8	39.3	38.9	44.9	44.3	45	48	45	44.9	43.5	37.4	32	32.6	32.9	29.9	40.4	37.6	50.9	115.6	0.9	14	958.7	21.8	68.7	0.9	62	30	32	15	47	2
645	7-Oct-14	148.5	100.3	76.6	70.9	77.5	77.1	124.4	108.5	99.1	92	56.8	39.3	38.9	44.9	44.3	74.4	62.7	56.7	56.5	43.5	37.4	32	32.6	32.9	50	45.8	59.8	117.5	1.1	29.4	955.1	21.6	73.7	0.9	89	55	34	24	65	3
646	8-Oct-14	154.6	148.5	100.3	76.6	70.9	77.5	151.6	134.5	120	103	92	56.8	39.3	38.9	44.9	97.5	83.9	72.8	51.6	56.5	43.5	37.4	32	32.6	54.1	50.5	58	75.9	1.1	42	954.1	20.8	78.4	0.9	115	63	52	34	81	4
647	9-Oct-14	214	154.6	148.5	100.3	76.6	70.9	184.3	172.4	154.3	131.6	103	92	56.8	39.3	38.9	117.3	108.9	95.8	82.4	51.6	56.5	43.5	37.4	32	67	63.5	79.6	29.5	1.7	43.4	952.5	19.9	81.7	0.6	90	46	44	28	62	5
648	10-Oct-14	200.6	214	154.6	148.5	100.3	76.6	207.3	189.8	179.4	125.8	131.6	103	92	56.8	39.3	128.7	120.1	113.1	74.9	82.4	51.6	56.5	43.5	37.4	78.6	69.6	61	50.8	1.3	35.8	952.2	19.7	83.2	0.6	87	51	36	21	66	6
649	11-Oct-14	61.5	200.6	214	154.6	148.5	100.3	131.1	158.7	157.7	46.6	125.8	131.6	103	92	56.8	86.2	101.3	101.8	14.9	74.9	82.4	51.6	56.5	43.5	44.9	57.4	31.9	85.3	0.8	9.4	955.2	16.8	90.8	1.9	71	35	36	26	45	7
650	12-Oct-14	37.3	61.5	200.6	214	154.6	148.5	49.4	99.8	128.3	22.6	46.6	125.8	131.6	103	92	34.6	65	81.7	14.6	14.9	74.9	82.4	51.6	56.5	14.8	34.8	41.5	41.8	0.6	15	962.7	15	81	1	70	37	33	22	48	1
651	13-Oct-14	50.5	37.3	61.5	200.6	214	154.6	43.9	49.8	87.5	34	22.6	46.6	125.8	131.6	103	28.3	34.4	57.3	16.5	14.6	14.9	74.9	82.4	51.6	15.6	15.3	45.3	39.3	0.6	14.3	963.9	14	77.1	0.8	103	56	47	43	60	2
652	14-Oct-14	78.3	50.5	37.3	61.5	200.6	214	64.4	55.3	56.9	43.9	34	22.6	46.6	125.8	131.6	38.9	33.5	36.8	34.4	16.5	14.6	14.9	74.9	82.4	25.4	21.8	53	48.8	0.8	11.6	962.5	14.5	78.3	0.8	80	47	33	18	62	3
653	15-Oct-14	101.3	78.3	50.5	37.3	61.5	200.6	89.8	76.7	66.8	63.4	43.9	34	22.6	46.6	125.8	53.6	47.1	41	37.9	34.4	16.5	14.6	14.9	74.9	36.1	29.6	50.4	28	0.9	15.5	960	14.8	85.2	0.6	120	64	56	32	88	4
654	16-Oct-14	61.6	101.3	78.3	50.5	37.3	61.5	81.4	80.4	72.9	41.5	63.4	43.9	34	22.6	46.6	52.4	49.6	45.7	20.1	37.9	34.4	16.5	14.6	14.9	29	30.8	42.1	28.9	0.9	9.8	959.3	15.3	86.9	0.9	70	33	37	19	51	5
655	17-Oct-14	80.3	61.6	101.3	78.3	50.5	37.3	70.9	81	80.3	51.3	41.5	63.4	43.9	34	22.6	46.4	52	50	29	20.1	37.9	34.4	16.5	14.6	24.6	29	47	36.4	1.1	13.6	959.2	16.7	83.8	0.6	78	34	44	22	56	6
656	18-Oct-14	100.5	80.3	61.6	101.3	78.3	50.5	90.4	80.8	85.9	63.8	51.3	41.5	63.4	43.9	34	57.5	52.2	55	36.8	29	20.1	37.9	34.4	16.5	32.9	28.6	48.9	35.8	1.1	13.1	954.9	17.4	84.7	0.7	55	31	24	16	39	7
657	19-Oct-14	105.3	100.5	80.3	61.6	101.3	78.3	102.9	95.3	86.9	65.6	63.8	51.3	41.5	63.4	43.9	64.7	60.2	55.5	39.6	36.8	29	20.1	37.9	34.4	38.2	35.1	54.9	61.8	1.2	14.1	953.4	18	83.5	0.7	70	36	34	24	46	1
658	20-Oct-14	115.3	105.3	100.5	80.3	61.6	101.3	110.3	107	100.3	69.8	65.6	63.8	51.3	41.5	63.4	67.7	66.4	62.6	45.5	39.6	36.8	29	20.1	37.9	42.6	40.6	60.9	95.6	1.4	14.5	952.6	19.3	79.2	0.7	108	59	48	27	81	2
659	21-Oct-14	112.5	115.3	105.3	100.5	80.3	61.6	113.9	111	108.4	63.5	69.8	65.6	63.8	51.3	41.5	66.6	66.3	65.7	49	45.5	39.6	36.8	29	20.1	47.3	44.7	57.1	100.4	1.2	12.8	958.6	20.6	70.3	0.9	73	28	45	18	55	3
660	22-Oct-14	106.6	112.5	115.3	105.3	100.5	80.3	109.6	111.5	109.9	64.4	63.5	69.8	65.6	63.8	51.3	63.9	65.9	65.8	42.3	49	45.5	39.6	36.8	29	45.6	45.6	67.4	44.5	1.2	16.9	958.9	18.6	79.9	0.8	115	67	47	37	78	4
661	23-Oct-14	101.6	106.6	112.5	115.3	105.3	100.5	104.1	106.9	109	67.1	64.4	63.5	69.8	65.6	63.8	65.8	65	66.2	34.5	42.3	49	45.5	39.6	36.8	38.4	41.9	54.3	105.4	1.2	14.3	957.8	18.8	76.4	0.8	105	49	54	35	70	5
662	24-Oct-14	160	101.6	106.6	112.5	115.3	105.3	130.8	122.8	120.2	101.6	67.1	64.4	63.5	69.8	65.6	84.4	77.7	74.2	58.4	34.5	42.3	49	45.5	39.6	46.4	45	76.6	65	1.6	21.4	955.6	18	81.5	0.7	97	52	45	34	63	6
663	25-Oct-14	176.3	160	101.6	106.6	112.5	115.3	168.1	146	136.1	111.1	101.6	67.1	64.4	63.5	69.8	106.4	93.3	86.1	65.1	58.4	34.5	42.3	49	45.5	61.8	52.7	79.5	83.1	1.9	18.3	955.3	17.7	81.9	0.6	62	26	36	13	49	7
664	26-Oct-14	263	176.3	160	101.6	106.6	112.5	219.6	199.8	175.2	170.8	111.1	101.6	67.1	64.4	63.5	140.9	127.8	112.7	92.3	65.1	58.4	34.5	42.3	49	78.7	71.9	93	33.5	2.3	32.8	956.7	18.7	83.9	0.5	72	37	35	23	49	1
665	27-Oct-14	124.4	263	176.3	160	101.6	106.6	193.7	187.9	180.9	83	170.8	111.1	101.6	67.1	64.4	126.9	121.6	116.6	41.4	92.3	65.1	58.4	34.5	42.3	66.8	66.3	50	42.4	1.3	13.1	954.4	17.9	89.7	1	84	42	42	25	59	2
666	28-Oct-14	49.3	124.4	263	176.3	160	101.6	86.8	145.5	153.2	29	83	170.8	111.1	101.6	67.1	56	94.3	98.5	20.3	41.4	92.3	65.1	58.4	34.5	30.8	51.3	33.1	42	1	9.4	951.3	18	84.6	1	89	46	43	35	54	3
667	29-Oct-14	42.9	49.3	124.4	263	176.3	160	46.1	72.2	119.9	25.1	29	83	170.8	111.1	101.6	27.1	45.7	77	17.8	20.3	41.4	92.3	65.1	58.4	19	26.5	35.6	36.1	1	13.3	953.7	17.5	82.1	1.1	71	32	39	21	50	4
668	30-Oct-14	56.6	42.9	49.3	124.4	263	176.3	49.8	49.6	68.3	36.6	25.1	29	83	170.8	111.1	30.9	30.3	43.4	20	17.8	20.3	41.4	92.3	65.1	18.9	19.3	36.1	32.6	1	11.6	953.4	16.4	84.5	0.9	107	46	61	22	85	5
669	31-Oct-14	45.6	56.6	42.9	49.3	124.4	263	51.1	48.4	48.6	25.5	36.6	25.1	29	83	170.8	31.1	29.1	29.1	20.1	20	17.8	20.3	41.4	92.3	20.1	19.3	37.8	34.9	0.9	15.5	954.7	15.9	84.6	1	138	71	67	40	98	6
670	1-Nov-14	42.3	45.6	56.6	42.9	49.3	124.4	43.9	48.2	46.8	22.3	25.5	36.6	25.1	29	83	23.9	28.1	27.4	20	20.1	20	17.8	20.3	41.4	20.1	20	40.3	43.5	0.7	11.4	958.3	15	73.8	0.9	109	60	49	31	78	7
671	2-Nov-14	46.9	42.3	45.6	56.6	42.9	49.3	44.6	44.9	47.8	24.5	22.3	25.5	36.6	25.1	29	23.4	24.1	27.2	22.4	20	20.1	20	17.8	20.3	21.2	20.8	41.3	52.8	0.6	7.9	966.3	13.1	72.3	1.3	64	28	36	18	46	1
672	3-Nov-14	76.8	46.9	42.3	45.6	56.6	42.9	61.8	55.3	52.9	39.8	24.5	22.3	25.5	36.6	25.1	32.1	28.8	28	37	22.4	20	20.1	20	17.8	29.7	26.5	45.3	93.5	0.7	16.1	960.7	13.5	67.3	0.9	113	55	58	40	73	2
673	4-Nov-14	119.1	76.8	46.9	42.3	45.6	56.6	97.9	80.9	71.3	61.9	39.8	24.5	22.3	25.5	36.6	50.8	42	37.1	57.3	37	22.4	20	20.1	20	47.1	38.9	65.8	45.1	0.9	19	956	13.8	70.5	0.7	91	47	44	28	63	3
674	5-Nov-14	144.6	119.1	76.8	46.9	42.3	45.6	131.9	113.5	96.8	79.6	61.9	39.8	24.5	22.3	25.5	70.8	60.4	51.4	65	57.3	37	22.4	20	20.1	61.1	53.1	62.6	91.8	1.2	18.6	958.5	14.3	73.2	0.9	93	46	47	28	65	4
675	6-Nov-14	159.6	144.6	119.1	76.8	46.9	42.3	152.1	141.1	125	100.4	79.6	61.9	39.8	24.5	22.3	90	80.6	70.4	59.3	65	57.3	37	22.4	20	62.1	60.5	65.3	65.3	1.4	19.4	958.4	14.5	79	1.1	90	41	49	38	52	5
676	7-Nov-14	82.4	159.6	144.6	119.1	76.8	46.9	121	128.9	126.4	52	100.4	79.6	61.9	39.8	24.5	76.2	77.3	73.5	30.4	59.3	65	57.3	37	22.4	44.8	51.5	47.3	48.9	0.8	17.3	959.4	14.2	82.5	0.9	90	49	40	24	66	6
677	8-Nov-14	45.8	82.4	159.6	144.6	119.1	76.8	64.1	95.9	108.1	25.5	52	100.4	79.6	61.9	39.8	38.8	59.3	64.4	20.3	30.4	59.3	65	57.3	37	25.3	36.6	34.1	28.1	0.7	4.8	958.7	12.4	90.5	1.5	61	23	38	25	36	7
678	9-Nov-14	52	45.8	82.4	159.6	144.6	119.1	48.9	60	84.9	32.9	25.5	52	100.4	79.6	61.9	29.2	36.8	52.7	19.1	20.3	30.4	59.3	65	57.3	19.7	23.3	36.1	31.8	0.8	8.4	958.7	11.4	92.3	1.2	76	43	33	19	57	1
679	10-Nov-14	63.5	52	45.8	82.4	159.6	144.6	57.8	53.8	60.9	37.8	32.9	25.5	52	100.4	79.6	35.3	32	37	25.8	19.1	20.3	30.4	59.3	65	22.4	21.7	36.9	22.4	0.9	10.1	959.4	11.6	90.4	1.1	107	57	50	33	74	2
680	11-Nov-14	100.6	63.5	52	45.8	82.4	159.6	82.1	72	65.5	49.5	37.8	32.9	25.5	52	100.4	43.6	40	36.4	51.1	25.8	19.1	20.3	30.4	59.3	38.4	32	45.6	66.3	1.3	10.6	960.4	13.3	76.4	0.9	96	43	53	30	66	3
681	12-Nov-14	128.9	100.6	63.5	52	45.8	82.4	114.7	97.7	86.2	64.4	49.5	37.8	32.9	25.5	52	57	50.6	46.1	64.4	51.1	25.8	19.1	20.3	30.4	57.8	47.1	45	66.6	1.2	14.3	962	14	70.7	1	105	57	48	36	69	4
682	13-Nov-14	89.9	128.9	100.6	63.5	52	45.8	109.4	106.5	95.7	46.8	64.4	49.5	37.8	32.9	25.5	55.6	53.6	49.6	43.1	64.4	51.1	25.8	19.1	20.3	53.8	52.9	50	63	0.8	9.4	963.7	12.6	71.5	0.9	110	55	55	32	78	5
683	14-Nov-14	117.6	89.9	128.9	100.6	63.5	52	103.8	112.1	109.2	68.4	46.8	64.4	49.5	37.8	32.9	57.6	59.9	57.3	49.3	43.1	64.4	51.1	25.8	19.1	46.2	52.3	53.8	33.5	1	12.1	958.3	11.8	84.6	0.8	93	49	43	26	67	6
684	15-Nov-14	94.5	117.6	89.9	128.9	100.6	63.5	106.1	100.7	107.7	54.9	68.4	46.8	64.4	49.5	37.8	61.6	56.7	58.6	39.6	49.3	43.1	64.4	51.1	25.8	44.4	44	54.6	46.9	1	12.9	961.2	12.7	79	0.8	74	38	36	20	54	7
685	16-Nov-14	79.3	94.5	117.6	89.9	128.9	100.6	86.9	97.1	95.3	42	54.9	68.4	46.8	64.4	49.5	48.4	55.1	53	37.3	39.6	49.3	43.1	64.4	51.1	38.4	42	46.3	44.9	0.9	11.5	962.6	12	81.5	0.9	72	41	31	26	46	1
686	17-Nov-14	63	79.3	94.5	117.6	89.9	128.9	71.1	78.9	88.6	37.3	42	54.9	68.4	46.8	64.4	39.6	44.7	50.6	25.8	37.3	39.6	49.3	43.1	64.4	31.5	34.2	45.1	45.1	0.9	10.9	964.9	12	80.3	0.9	110	49	61	34	76	2
687	18-Nov-14	91.9	63	79.3	94.5	117.6	89.9	77.4	78	82.2	53.3	37.3	42	54.9	68.4	46.8	45.3	44.2	46.9	38.6	25.8	37.3	39.6	49.3	43.1	32.2	33.9	39.3	30.6	0.8	11.5	964.3	11.1	84.5	0.9	110	65	45	28	82	3
688	19-Nov-14	91.1	91.9	63	79.3	94.5	117.6	91.5	82	81.3	52.1	53.3	37.3	42	54.9	68.4	52.7	47.6	46.2	39	38.6	25.8	37.3	39.6	49.3	38.8	34.4	49.3	36.6	0.9	16.8	962.8	10.5	81.8	0.7	69	33	36	20	49	4
689	20-Nov-14	112.9	91.1	91.9	63	79.3	94.5	102	98.6	89.7	62.9	52.1	53.3	37.3	42	54.9	57.5	56.1	51.4	50	39	38.6	25.8	37.3	39.6	44.5	42.5	58	32.1	1.1	14.6	957.5	11.4	82.8	0.7	87	38	49	23	64	5
690	21-Nov-14	139.8	112.9	91.1	91.9	63	79.3	126.3	114.6	108.9	76.1	62.9	52.1	53.3	37.3	42	69.5	63.7	61.1	63.6	50	39	38.6	25.8	37.3	56.8	50.9	64.8	19.8	1.5	18.1	956.3	11.5	85.2	0.5	77	37	40	27	50	6
691	22-Nov-14	106.3	139.8	112.9	91.1	91.9	63	123	119.6	112.5	54.8	76.1	62.9	52.1	53.3	37.3	65.4	64.6	61.5	51.5	63.6	50	39	38.6	25.8	57.6	55	53.4	43.9	1.2	13.3	955.5	12.5	78.3	0.7	66	30	36	17	49	7
692	23-Nov-14	167.9	106.3	139.8	112.9	91.1	91.9	137.1	138	131.7	95.9	54.8	76.1	62.9	52.1	53.3	75.3	75.6	72.4	72	51.5	63.6	50	39	38.6	61.8	62.4	71.3	21.4	1.6	22.5	955.7	12.6	83	0.6	47	22	25	18	29	1
693	24-Nov-14	99.5	167.9	106.3	139.8	112.9	91.1	133.7	124.5	128.3	56.4	95.9	54.8	76.1	62.9	52.1	76.1	69	70.8	43.1	72	51.5	63.6	50	39	57.6	55.5	57	23.3	1.4	18.5	957	11.8	84.5	0.7	102	52	49	41	61	2
694	25-Nov-14	111.1	99.5	167.9	106.3	139.8	112.9	105.3	126.2	121.2	60.1	56.4	95.9	54.8	76.1	62.9	58.3	70.8	66.8	51	43.1	72	51.5	63.6	50	47.1	55.4	59.3	36.4	1.4	20.8	956.6	11.5	80.9	0.7	72	36	36	26	46	3
695	26-Nov-14	115.4	111.1	99.5	167.9	106.3	139.8	113.3	108.7	123.5	65.6	60.1	56.4	95.9	54.8	76.1	62.9	60.7	69.5	49.8	51	43.1	72	51.5	63.6	50.4	48	55.4	22.3	1.5	25.9	950.8	11	83.3	0.9	66	31	35	22	44	4
696	27-Nov-14	61.8	115.4	111.1	99.5	167.9	106.3	88.6	96.1	96.9	36.1	65.6	60.1	56.4	95.9	54.8	50.9	54	54.6	25.6	49.8	51	43.1	72	51.5	37.7	42.1	48.1	58.3	1.1	14	951.1	12.9	76.4	1	86	43	43	21	65	5
697	28-Nov-14	81.3	61.8	115.4	111.1	99.5	167.9	71.5	86.1	92.4	47.5	36.1	65.6	60.1	56.4	95.9	41.8	49.8	52.3	33.8	25.6	49.8	51	43.1	72	29.7	36.4	49.3	30.9	1.1	23.6	953.5	12.7	71.2	0.8	93	49	44	30	63	6
698	29-Nov-14	110.5	81.3	61.8	115.4	111.1	99.5	95.9	84.5	92.2	59.9	47.5	36.1	65.6	60.1	56.4	53.7	47.8	52.3	50.6	33.8	25.6	49.8	51	43.1	42.2	36.7	60.9	30.8	1.4	22.5	949.8	12.7	74.4	0.7	73	35	38	25	48	7
699	30-Nov-14	71.5	110.5	81.3	61.8	115.4	111.1	91	87.8	81.3	37.9	59.9	47.5	36.1	65.6	60.1	48.9	48.4	45.3	33.6	50.6	33.8	25.6	49.8	51	42.1	39.3	39.8	49.3	1	12.1	957.5	13.4	75.1	1.1	152	67	85	43	109	1
700	1-Dec-14	87.3	71.5	110.5	81.3	61.8	115.4	79.4	89.8	87.6	37.8	37.9	59.9	47.5	36.1	65.6	37.8	45.2	45.8	49.5	33.6	50.6	33.8	25.6	49.8	41.6	44.6	43.9	44.1	0.7	19.9	961	11.3	60.3	1	104	47	57	26	78	2
701	2-Dec-14	116.3	87.3	71.5	110.5	81.3	61.8	101.8	91.7	96.4	51.9	37.8	37.9	59.9	47.5	36.1	44.8	42.5	46.8	64.4	49.5	33.6	50.6	33.8	25.6	57	49.2	48.4	39.6	0.9	17.3	958.8	10.8	66.2	0.8	105	54	50	32	73	3
702	3-Dec-14	69.6	116.3	87.3	71.5	110.5	81.3	92.9	91.1	86.2	39.9	51.9	37.8	37.9	59.9	47.5	45.9	43.2	41.8	29.8	64.4	49.5	33.6	50.6	33.8	47.1	47.9	39	29.9	1	10.3	959.9	10.5	78.6	1.1	84	37	47	17	67	4
703	4-Dec-14	112.6	69.6	116.3	87.3	71.5	110.5	91.1	99.5	96.4	54.6	39.9	51.9	37.8	37.9	59.9	47.3	48.8	46	58	29.8	64.4	49.5	33.6	50.6	43.9	50.7	57.6	29.8	0.9	28.1	964.7	9.7	65.8	0.7	87	43	44	18	69	5
704	5-Dec-14	143.1	112.6	69.6	116.3	87.3	71.5	127.9	108.5	110.4	75.4	54.6	39.9	51.9	37.8	37.9	65	56.6	55.4	67.8	58	29.8	64.4	49.5	33.6	62.9	51.8	63.5	51.6	1.2	20	962.1	10	68.2	0.7	74	33	41	24	50	6
705	6-Dec-14	116.1	143.1	112.6	69.6	116.3	87.3	129.6	124	110.4	70	75.4	54.6	39.9	51.9	37.8	72.7	66.7	60	46.1	67.8	58	29.8	64.4	49.5	56.9	57.3	50.9	25.9	1.1	17.4	958.9	9.5	80.6	0.9	81	44	37	29	52	7
706	7-Dec-14	104.8	116.1	143.1	112.6	69.6	116.3	110.4	121.3	119.2	59.3	70	75.4	54.6	39.9	51.9	64.6	68.2	64.8	45.5	46.1	67.8	58	29.8	64.4	45.8	53.1	47.4	42.1	1.2	12.3	963.3	9.2	74.4	0.8	52	28	24	15	37	1
707	8-Dec-14	201.8	104.8	116.1	143.1	112.6	69.6	153.3	140.9	141.4	109.9	59.3	70	75.4	54.6	39.9	84.6	79.7	78.6	91.9	45.5	46.1	67.8	58	29.8	68.7	61.2	63.9	16.1	1.6	45.8	959.9	6.9	78.6	0.6	107	42	65	33	74	2
708	9-Dec-14	143.3	201.8	104.8	116.1	143.1	112.6	172.5	149.9	141.5	85.5	109.9	59.3	70	75.4	54.6	97.7	84.9	81.2	57.8	91.9	45.5	46.1	67.8	58	74.8	65	46.8	20.8	1	27.8	959.8	8.2	84.5	0.9	85	47	38	24	61	3
709	10-Dec-14	64.4	143.3	201.8	104.8	116.1	143.1	103.8	136.5	128.5	29.4	85.5	109.9	59.3	70	75.4	57.4	74.9	71	35	57.8	91.9	45.5	46.1	67.8	46.4	61.5	44.4	28.8	0.8	11.8	966.5	6.7	76.6	1.1	92	44	48	29	63	4
710	11-Dec-14	118.1	64.4	143.3	201.8	104.8	116.1	91.3	108.6	131.9	45.8	29.4	85.5	109.9	59.3	70	37.6	53.5	67.6	72.4	35	57.8	91.9	45.5	46.1	53.7	55	44	57.3	0.7	12.9	967	6.5	64.9	1	104	53	51	27	77	5
711	12-Dec-14	161.4	118.1	64.4	143.3	201.8	104.8	139.8	114.6	121.8	68.8	45.8	29.4	85.5	109.9	59.3	57.3	48	57.3	92.6	72.4	35	57.8	91.9	45.5	82.5	66.7	50.5	59.5	1.1	17.1	970.1	5	68	0.7	83	41	42	19	64	6
712	13-Dec-14	175	161.4	118.1	64.4	143.3	201.8	168.2	151.5	129.7	79.3	68.8	45.8	29.4	85.5	109.9	74	64.6	55.8	95.7	92.6	72.4	35	57.8	91.9	94.2	86.9	58.3	46.6	1	23.6	966.4	6.5	68	0.6	57	24	33	15	42	7
713	14-Dec-14	163.8	175	161.4	118.1	64.4	143.3	169.4	166.7	154.6	75.1	79.3	68.8	45.8	29.4	85.5	77.2	74.4	67.2	88.6	95.7	92.6	72.4	35	57.8	92.2	92.3	57.9	25.4	1	22	961.8	6.9	73.8	0.6	77	39	38	18	59	1
714	15-Dec-14	130	163.8	175	161.4	118.1	64.4	146.9	156.3	157.5	65	75.1	79.3	68.8	45.8	29.4	70.1	73.1	72	65	88.6	95.7	92.6	72.4	35	76.8	83.1	44.6	54	0.9	18.6	964.2	7.9	67.2	1	88	44	44	21	67	2
715	16-Dec-14	96.4	130	163.8	175	161.4	118.1	113.2	130	141.3	29.5	65	75.1	79.3	68.8	45.8	47.3	56.5	62.2	66.9	65	88.6	95.7	92.6	72.4	65.9	73.5	39.4	58.1	0.6	16.8	974.5	6.9	42	1.2	135	68	67	32	103	3
716	17-Dec-14	114.1	96.4	130	163.8	175	161.4	105.3	113.5	126.1	46.1	29.5	65	75.1	79.3	68.8	37.8	46.9	53.9	68	66.9	65	88.6	95.7	92.6	67.4	66.6	51	51	0.8	23.5	970.3	5.7	56.3	1.1	109	49	60	37	72	4
717	18-Dec-14	128.6	114.1	96.4	130	163.8	175	121.4	113	117.3	56.1	46.1	29.5	65	75.1	79.3	51.1	43.9	49.2	72.5	68	66.9	65	88.6	95.7	70.3	69.1	62.6	51.3	1.1	18.6	966.6	6.2	63.5	0.6	90	44	46	31	59	5
718	19-Dec-14	162	128.6	114.1	96.4	130	163.8	145.3	134.9	125.3	85.6	56.1	46.1	29.5	65	75.1	70.9	62.6	54.3	76.4	72.5	68	66.9	65	88.6	74.4	72.3	68	66.9	1.4	26.5	964.4	4.1	71.2	0.7	73	36	37	23	50	6
719	20-Dec-14	218.3	162	128.6	114.1	96.4	130	190.1	169.6	155.8	125.5	85.6	56.1	46.1	29.5	65	105.6	89.1	78.3	92.8	76.4	72.5	68	66.9	65	84.6	80.5	82.4	21	1.8	30.8	959.5	5.2	75.9	0.8	72	38	34	29	43	7
720	21-Dec-14	153.8	218.3	162	128.6	114.1	96.4	186	178	165.7	87.8	125.5	85.6	56.1	46.1	29.5	106.6	99.6	88.8	66	92.8	76.4	72.5	68	66.9	79.4	78.4	57.5	58.3	1.4	23.5	969.2	5.5	61.6	1	56	40	16	13	43	1
721	22-Dec-14	188.3	153.8	218.3	162	128.6	114.1	171	186.8	180.6	98	87.8	125.5	85.6	56.1	46.1	92.9	103.8	99.2	90.3	66	92.8	76.4	72.5	68	78.1	83	72.3	22.8	1.6	58	961.1	5.1	62.4	0.7	106	51	55	32	74	2
722	23-Dec-14	162.9	188.3	153.8	218.3	162	128.6	175.6	168.3	180.8	89.6	98	87.8	125.5	85.6	56.1	93.8	91.8	100.2	73.3	90.3	66	92.8	76.4	72.5	81.8	76.5	70.3	56.1	1.3	24.9	959.7	7.2	59.8	0.8	96	48	48	33	63	3
723	24-Dec-14	258	162.9	188.3	153.8	218.3	162	210.4	203	190.7	152.4	89.6	98	87.8	125.5	85.6	121	113.3	106.9	105.6	73.3	90.3	66	92.8	76.4	89.4	89.7	79	27.8	1.8	44.4	961.7	4.7	76.2	0.8	115	50	65	33	82	4
724	25-Dec-14	201.4	258	162.9	188.3	153.8	218.3	229.7	207.4	202.6	132.9	152.4	89.6	98	87.8	125.5	142.6	125	118.2	68.5	105.6	73.3	90.3	66	92.8	87.1	82.5	72.4	37.6	1.4	21.9	961.8	8	72.2	0.8	122	68	54	43	79	5
725	26-Dec-14	216.4	201.4	258	162.9	188.3	153.8	208.9	225.3	209.7	142.1	132.9	152.4	89.6	98	87.8	137.5	142.5	129.3	74.3	68.5	105.6	73.3	90.3	66	71.4	82.8	57.4	13.1	1.3	17	961	7.6	83	0.8	53	24	29	15	38	6
726	27-Dec-14	157.1	216.4	201.4	258	162.9	188.3	186.8	191.6	208.2	100.6	142.1	132.9	152.4	89.6	98	121.4	125.2	132	56.5	74.3	68.5	105.6	73.3	90.3	65.4	66.4	55	43.8	1.4	19.9	966	7.5	79.8	0.8	59	31	28	16	43	7
727	28-Dec-14	147.6	157.1	216.4	201.4	258	162.9	152.4	173.7	180.6	88.6	100.6	142.1	132.9	152.4	89.6	94.6	110.5	116.1	59	56.5	74.3	68.5	105.6	73.3	57.8	63.3	60.1	62.9	1.4	16.4	967.2	7.4	71.8	0.9	46	27	19	17	29	1
728	29-Dec-14	209.5	147.6	157.1	216.4	201.4	258	178.6	171.4	182.7	122.7	88.6	100.6	142.1	132.9	152.4	105.7	104	113.5	86.8	59	56.5	74.3	68.5	105.6	72.9	67.4	53.9	31	1.5	10.1	960.2	3.6	88.8	1	88	55	33	34	54	2
729	30-Dec-14	225.3	209.5	147.6	157.1	216.4	201.4	217.4	194.1	184.9	136.9	122.7	88.6	100.6	142.1	132.9	129.8	116.1	112.2	88.4	86.8	59	56.5	74.3	68.5	87.6	78.1	69.3	42.8	1.5	12.6	958.2	6	78.8	0.8	87	44	43	23	64	3
730	31-Dec-14	288.8	225.3	209.5	147.6	157.1	216.4	257	241.2	217.8	180.6	136.9	122.7	88.6	100.6	142.1	158.8	146.7	132.2	108.1	88.4	86.8	59	56.5	74.3	98.3	94.4	62.8	26.6	1.7	15.5	964.2	6	83.3	1.2	178	90	88	55	123	4
731	1-Jan-15	210.4	288.8	225.3	209.5	147.6	157.1	249.6	241.5	233.5	137	180.6	136.9	122.7	88.6	100.6	158.8	151.5	144.3	73.4	108.1	88.4	86.8	59	56.5	90.8	90	56.9	12.8	1.4	14	963.7	5	86	1.2	116	60	56	47	69	5
732	2-Jan-15	241	210.4	288.8	225.3	209.5	147.6	225.7	246.7	241.3	156.1	137	180.6	136.9	122.7	88.6	146.6	157.9	152.7	84.9	73.4	108.1	88.4	86.8	59	79.1	88.8	53.4	12.4	1.5	19.8	961.3	6.1	83	1	54	26	28	22	32	6
733	3-Jan-15	243.8	241	210.4	288.8	225.3	209.5	242.4	231.7	246	154.5	156.1	137	180.6	136.9	122.7	155.3	149.2	157.1	89.3	84.9	73.4	108.1	88.4	86.8	87.1	82.5	50.9	22.8	1.6	13	957.2	3.1	89	1	62	29	33	22	40	7
734	4-Jan-15	247.1	243.8	241	210.4	288.8	225.3	245.4	244	235.6	158.8	154.5	156.1	137	180.6	136.9	156.6	156.5	151.6	88.4	89.3	84.9	73.4	108.1	88.4	88.8	87.5	63.9	9.2	1.6	16	949.4	5.8	87	0.8	52	24	27	13	39	1
735	5-Jan-15	179.6	247.1	243.8	241	210.4	288.8	213.4	223.5	227.9	116.6	158.8	154.5	156.1	137	180.6	137.7	143.3	146.5	63	88.4	89.3	84.9	73.4	108.1	75.7	80.2	58.1	12.3	1.9	13.8	951.2	7.2	92	1.1	111	51	60	31	80	2
736	6-Jan-15	86.9	179.6	247.1	243.8	241	210.4	133.3	171.2	189.3	48.5	116.6	158.8	154.5	156.1	137	82.6	108	119.6	38.4	63	88.4	89.3	84.9	73.4	50.7	63.3	50.5	25.9	0.8	10.9	958.3	7.1	75	1.3	101	57	44	30	71	3
737	7-Jan-15	130.8	86.9	179.6	247.1	243.8	241	108.8	132.4	161.1	71.9	48.5	116.6	158.8	154.5	156.1	60.2	79	98.9	58.9	38.4	63	88.4	89.3	84.9	48.6	53.4	52.3	19.6	0.9	15.1	961.7	7.4	79	1.1	82	48	34	25	57	4
738	8-Jan-15	104.4	130.8	86.9	179.6	247.1	243.8	117.6	107.4	125.4	69	71.9	48.5	116.6	158.8	154.5	70.4	63.1	76.5	35.4	58.9	38.4	63	88.4	89.3	47.2	44.2	46.1	17.5	1	9.6	965.7	7.8	83	1.1	77	39	38	26	51	5
739	9-Jan-15	136.6	104.4	130.8	86.9	179.6	247.1	120.5	123.9	114.7	89.5	69	71.9	48.5	116.6	158.8	79.3	76.8	69.7	47.1	35.4	58.9	38.4	63	88.4	41.3	47.1	52.5	15	1.2	13.4	965.5	6.5	86	0.8	87	46	41	27	60	6
740	10-Jan-15	149.4	136.6	104.4	130.8	86.9	179.6	143	130.1	130.3	97	89.5	69	71.9	48.5	116.6	93.3	85.2	81.8	52.4	47.1	35.4	58.9	38.4	63	49.8	45	50.8	13.5	1.2	8.5	963.7	5.9	89	0.9	89	52	37	26	63	7
741	11-Jan-15	180.3	149.4	136.6	104.4	130.8	86.9	164.8	155.4	142.7	120.9	97	89.5	69	71.9	48.5	108.9	102.5	94.1	59.4	52.4	47.1	35.4	58.9	38.4	55.9	53	47.6	12.3	1.3	15.3	963	7.5	87	1.1	75	43	32	30	45	1
742	12-Jan-15	174.3	180.3	149.4	136.6	104.4	130.8	177.3	168	160.1	113.5	120.9	97	89.5	69	71.9	117.2	110.5	105.2	60.8	59.4	52.4	47.1	35.4	58.9	60.1	57.5	65.6	17.8	1.5	14.3	963.1	4.3	89	0.8	140	78	62	37	103	2
743	13-Jan-15	289.3	174.3	180.3	149.4	136.6	104.4	231.8	214.6	198.3	197.5	113.5	120.9	97	89.5	69	155.5	144	132.2	91.8	60.8	59.4	52.4	47.1	35.4	76.3	70.6	75.1	8.2	2.2	24.4	960.2	6.3	91	0.7	92	49	43	37	55	3
744	14-Jan-15	265.6	289.3	174.3	180.3	149.4	136.6	277.4	243	227.3	186	197.5	113.5	120.9	97	89.5	191.8	165.7	154.5	79.6	91.8	60.8	59.4	52.4	47.1	85.7	77.4	78.4	7.3	1.9	29.4	961	7.3	89	0.8	108	47	61	26	82	4
745	15-Jan-15	305.5	265.6	289.3	174.3	180.3	149.4	285.5	286.8	258.6	209.5	186	197.5	113.5	120.9	97	197.8	197.7	176.6	96	79.6	91.8	60.8	59.4	52.4	87.8	89.1	75	8.7	2.1	27.4	959.6	6.8	91	1	100	47	53	24	76	5
746	16-Jan-15	160.3	305.5	265.6	289.3	174.3	180.3	232.9	243.8	255.1	110.6	209.5	186	197.5	113.5	120.9	160.1	168.7	175.9	49.6	96	79.6	91.8	60.8	59.4	72.8	75.1	63.3	28	1.3	17.4	961.9	8.3	78	0.8	75	31	43	26	49	6
747	17-Jan-15	253.6	160.3	305.5	265.6	289.3	174.3	206.9	239.8	246.2	166.9	110.6	209.5	186	197.5	113.5	138.8	162.3	168.3	86.8	49.6	96	79.6	91.8	60.8	68.2	77.5	69.4	13.1	1.7	28.5	960.3	8.3	81	1.4	58	27	31	13	45	7
748	18-Jan-15	121.6	253.6	160.3	305.5	265.6	289.3	187.6	178.5	210.3	81.8	166.9	110.6	209.5	186	197.5	124.3	119.8	142.2	39.9	86.8	49.6	96	79.6	91.8	63.3	58.8	47.6	31.1	1	17	965	7.6	74	1.3	53	26	27	20	33	1
749	19-Jan-15	210.3	121.6	253.6	160.3	305.5	265.6	165.9	195.2	186.4	136.6	81.8	166.9	110.6	209.5	186	109.2	128.4	124	73.6	39.9	86.8	49.6	96	79.6	56.8	66.8	63.6	15.8	1.4	21.3	960.5	7.3	85	1	96	59	37	31	65	2
750	20-Jan-15	249.5	210.3	121.6	253.6	160.3	305.5	229.9	193.8	208.8	167.4	136.6	81.8	166.9	110.6	209.5	152	128.6	138.2	82.1	73.6	39.9	86.8	49.6	96	77.9	65.2	73	22.2	1.7	25.8	957.4	8.7	80	1.1	84	52	32	29	55	3
751	21-Jan-15	244.4	249.5	210.3	121.6	253.6	160.3	246.9	234.7	206.4	157.4	167.4	136.6	81.8	166.9	110.6	162.4	153.8	135.8	87	82.1	73.6	39.9	86.8	49.6	84.6	80.9	79.3	35.5	2	19	960.5	7	80	1	90	49	41	34	56	4
752	22-Jan-15	293.3	244.4	249.5	210.3	121.6	253.6	268.8	262.4	249.3	187.6	157.4	167.4	136.6	81.8	166.9	172.5	170.8	162.3	105.6	87	82.1	73.6	39.9	86.8	96.3	91.6	90	25.7	2.3	30.4	954.5	6.5	83	1.1	98	49	49	32	66	5
753	23-Jan-15	328.9	293.3	244.4	249.5	210.3	121.6	311.1	288.8	279	202	187.6	157.4	167.4	136.6	81.8	194.8	182.3	178.6	126.9	105.6	87	82.1	73.6	39.9	116.3	106.5	97	10.7	2.4	35	950.2	9	82	1	82	37	45	20	62	6
754	24-Jan-15	251	328.9	293.3	244.4	249.5	210.3	289.9	291	279.4	157.8	202	187.6	157.4	167.4	136.6	179.9	182.5	176.2	93.3	126.9	105.6	87	82.1	73.6	110.1	108.6	83.4	15.1	1.9	32.8	948.6	9.8	79	1	79	40	39	24	55	7
755	25-Jan-15	260.5	251	328.9	293.3	244.4	249.5	255.8	280.1	283.4	163.4	157.8	202	187.6	157.4	167.4	160.6	174.4	177.7	97.1	93.3	126.9	105.6	87	82.1	95.2	105.8	77.5	19.9	2.1	28	953.9	11.2	76	1.3	62	36	26	22	40	1
756	26-Jan-15	223.4	260.5	251	328.9	293.3	244.4	241.9	245	265.9	144.6	163.4	157.8	202	187.6	157.4	154	155.3	166.9	78.8	97.1	93.3	126.9	105.6	87	87.9	89.7	66	10.4	1.9	31.4	954.5	9.6	85	0.9	116	64	52	36	80	2
757	27-Jan-15	212.5	223.4	260.5	251	328.9	293.3	217.9	232.1	236.8	132.1	144.6	163.4	157.8	202	187.6	138.4	146.7	149.5	80.4	78.8	97.1	93.3	126.9	105.6	79.6	85.4	58.6	15.3	1.8	23.4	952.8	9.2	86	1.7	77	36	41	23	54	3
758	28-Jan-15	39.8	212.5	223.4	260.5	251	328.9	126.1	158.5	184	24.6	132.1	144.6	163.4	157.8	202	78.4	100.5	116.2	15.1	80.4	78.8	97.1	93.3	126.9	47.8	58.1	32	22.6	1.4	5.8	951.2	6.4	89	3.3	91	46	45	23	68	4
759	29-Jan-15	64.9	39.8	212.5	223.4	260.5	251	52.3	105.7	135.1	41.5	24.6	132.1	144.6	163.4	157.8	33.1	66.1	85.7	23.4	15.1	80.4	78.8	97.1	93.3	19.3	39.6	44.9	19.6	1.4	11.5	959.2	4.9	75	1.6	93	46	47	20	73	5
760	30-Jan-15	97.1	64.9	39.8	212.5	223.4	260.5	81	67.3	103.6	60.4	41.5	24.6	132.1	144.6	163.4	51	42.2	64.7	36.7	23.4	15.1	80.4	78.8	97.1	30	25.1	44.1	20.6	1.2	16.3	961.1	4.8	75	1.5	78	38	40	20	58	6
761	31-Jan-15	60.8	97.1	64.9	39.8	212.5	223.4	78.9	74.3	65.6	43.5	60.4	41.5	24.6	132.1	144.6	52	48.5	42.5	17.3	36.7	23.4	15.1	80.4	78.8	27	25.8	31.9	17.8	1.1	6.9	963.5	3.1	84	2.5	131	57	74	30	101	7
762	1-Feb-15	66.8	60.8	97.1	64.9	39.8	212.5	63.8	74.9	72.4	50.5	43.5	60.4	41.5	24.6	132.1	47	51.5	49	16.3	17.3	36.7	23.4	15.1	80.4	16.8	23.4	36.3	8.4	1.2	6.3	962.7	3.6	88	1.3	75	30	45	25	50	1
763	2-Feb-15	91.4	66.8	60.8	97.1	64.9	39.8	79.1	73	79	66.1	50.5	43.5	60.4	41.5	24.6	58.3	53.4	55.1	25.3	16.3	17.3	36.7	23.4	15.1	20.8	19.6	46.9	7.9	1.4	9.4	960.6	4.7	88	1	75	45	30	17	58	2
764	3-Feb-15	112.9	91.4	66.8	60.8	97.1	64.9	102.1	90.3	82.9	80.1	66.1	50.5	43.5	60.4	41.5	73.1	65.6	60.1	32.8	25.3	16.3	17.3	36.7	23.4	29	24.8	52.9	20	1.5	15.4	964.6	6	80	1.4	75	41	33	20	55	3
765	4-Feb-15	136	112.9	91.4	66.8	60.8	97.1	124.4	113.4	101.8	87.8	80.1	66.1	50.5	43.5	60.4	83.9	78	71.1	48.3	32.8	25.3	16.3	17.3	36.7	40.5	35.4	52.9	34.3	1.5	18.5	965.1	5.1	74	1.3	88	48	40	21	67	4
766	5-Feb-15	129.6	136	112.9	91.4	66.8	60.8	132.8	126.2	117.5	85.5	87.8	80.1	66.1	50.5	43.5	86.6	84.5	79.9	44.1	48.3	32.8	25.3	16.3	17.3	46.2	41.7	50.5	41.3	1.2	19.5	964.8	7.6	62	1.5	91	43	47	25	66	5
767	6-Feb-15	174.4	129.6	136	112.9	91.4	66.8	152	146.7	138.2	118.6	85.5	87.8	80.1	66.1	50.5	102.1	97.3	93	55.8	44.1	48.3	32.8	25.3	16.3	49.9	49.4	59.1	17.6	1.4	23.1	959.2	6.1	79	1.5	75	42	33	25	50	6
768	7-Feb-15	125.5	174.4	129.6	136	112.9	91.4	149.9	143.2	141.4	85.9	118.6	85.5	87.8	80.1	66.1	102.3	96.7	94.4	39.6	55.8	44.1	48.3	32.8	25.3	47.7	46.5	48.5	36.4	1.3	20.3	961.2	6.8	74	1.5	90	45	45	30	60	7
769	8-Feb-15	139.4	125.5	174.4	129.6	136	112.9	132.4	146.4	142.2	90	85.9	118.6	85.5	87.8	80.1	87.9	98.2	95	49.4	39.6	55.8	44.1	48.3	32.8	44.5	48.3	54.8	25.8	1.3	15.3	961.2	6.2	76	1.2	67	36	31	21	46	1
770	9-Feb-15	201.3	139.4	125.5	174.4	129.6	136	170.3	155.4	160.1	135.6	90	85.9	118.6	85.5	87.8	112.8	103.8	107.5	65.6	49.4	39.6	55.8	44.1	48.3	57.5	51.5	59.4	12.1	1.5	26.5	961	6.5	77	1.3	106	54	52	37	69	2
771	10-Feb-15	210.3	201.3	139.4	125.5	174.4	129.6	205.8	183.6	169.1	148.1	135.6	90	85.9	118.6	85.5	141.9	124.6	114.9	62.1	65.6	49.4	39.6	55.8	44.1	63.9	59	64.8	22.4	1.6	20.5	958.5	7.1	81	0.9	88	34	54	22	66	3
772	11-Feb-15	194.3	210.3	201.3	139.4	125.5	174.4	202.3	201.9	186.3	138.4	148.1	135.6	90	85.9	118.6	143.3	140.7	128	55.9	62.1	65.6	49.4	39.6	55.8	59	61.2	59.6	39	1.6	15.5	957.4	7.3	76	1.3	74	34	40	18	56	4
773	12-Feb-15	208.9	194.3	210.3	201.3	139.4	125.5	201.6	204.5	203.7	148.4	138.4	148.1	135.6	90	85.9	143.4	145	142.6	60.5	55.9	62.1	65.6	49.4	39.6	58.2	59.5	78	46.6	2	18.4	953.8	6.9	79	1.3	100	45	55	24	76	5
774	13-Feb-15	220.9	208.9	194.3	210.3	201.3	139.4	214.9	208	208.6	157.1	148.4	138.4	148.1	135.6	90	152.8	148	148	63.8	60.5	55.9	62.1	65.6	49.4	62.1	60	75.3	45	1.9	13.6	951.6	8.5	81	1.2	74	41	33	31	43	6
775	14-Feb-15	225.6	220.9	208.9	194.3	210.3	201.3	223.3	218.5	212.4	171.3	157.1	148.4	138.4	148.1	135.6	164.2	158.9	153.8	54.4	63.8	60.5	55.9	62.1	65.6	59.1	59.5	73.9	49.5	1.8	20.4	946.2	10.1	78	1	84	52	31	23	61	7
776	15-Feb-15	199.6	225.6	220.9	208.9	194.3	210.3	212.6	215.4	213.7	128	171.3	157.1	148.4	138.4	148.1	149.6	152.1	151.2	71.6	54.4	63.8	60.5	55.9	62.1	63	63.3	67.6	42.7	1.7	15.6	951.2	10.3	75	1.2	93	49	44	32	61	1
777	16-Feb-15	127.1	199.6	225.6	220.9	208.9	194.3	163.4	184.1	193.3	64.8	128	171.3	157.1	148.4	138.4	96.4	121.3	130.3	62.4	71.6	54.4	63.8	60.5	55.9	67	62.8	44.6	55.6	1	6.4	955.8	13.4	63	1.5	119	59	60	32	87	2
778	17-Feb-15	157.5	127.1	199.6	225.6	220.9	208.9	142.3	161.4	177.5	95.5	64.8	128	171.3	157.1	148.4	80.1	96.1	114.9	62	62.4	71.6	54.4	63.8	60.5	62.2	65.3	42.1	66.8	1.2	13.1	951.4	11.3	73	1.3	72	32	40	15	57	3
779	18-Feb-15	133.3	157.5	127.1	199.6	225.6	220.9	145.4	139.3	154.4	89	95.5	64.8	128	171.3	157.1	92.3	83.1	94.3	44.3	62	62.4	71.6	54.4	63.8	53.1	56.2	33.5	73.8	1.2	14	950.2	14.3	67	1.6	61	34	27	26	35	4
780	19-Feb-15	152.4	133.3	157.5	127.1	199.6	225.6	142.8	147.7	142.6	116.4	89	95.5	64.8	128	171.3	102.7	100.3	91.4	36	44.3	62	62.4	71.6	54.4	40.1	47.4	24.4	45.9	1.3	22.5	947.7	12.7	79	2.1	56	26	30	13	43	5
781	20-Feb-15	65.3	152.4	133.3	157.5	127.1	199.6	108.8	117	127.1	49.5	116.4	89	95.5	64.8	128	82.9	85	87.6	15.8	36	44.3	62	62.4	71.6	25.9	32	29.1	47.8	1.4	11.6	947.7	11.6	75	1.7	58	29	29	16	42	6
782	21-Feb-15	85.9	65.3	152.4	133.3	157.5	127.1	75.6	101.2	109.2	66	49.5	116.4	89	95.5	64.8	57.8	77.3	80.2	19.9	15.8	36	44.3	62	62.4	17.8	23.9	38.6	33	1.5	10.1	951	11.1	85	1.4	53	29	24	17	36	7
783	22-Feb-15	57.4	85.9	65.3	152.4	133.3	157.5	71.6	69.5	90.2	37.3	66	49.5	116.4	89	95.5	51.6	50.9	67.3	20.1	19.9	15.8	36	44.3	62	20	18.6	18.1	61.8	0.9	6.1	953.5	11.2	73	1.5	51	24	27	13	38	1
784	23-Feb-15	42.3	57.4	85.9	65.3	152.4	133.3	49.8	61.8	62.7	28.9	37.3	66	49.5	116.4	89	33.1	44	45.4	13.4	20.1	19.9	15.8	36	44.3	16.8	17.8	19.4	40.7	0.9	3.6	951.1	10.5	80	2.3	56	33	23	14	42	2
785	24-Feb-15	53.5	42.3	57.4	85.9	65.3	152.4	47.9	51	59.8	40.9	28.9	37.3	66	49.5	116.4	34.9	35.7	43.3	12.6	13.4	20.1	19.9	15.8	36	13	15.4	26.9	29.9	1.1	8.1	949	8.8	85	1.5	49	31	18	15	34	3
786	25-Feb-15	46	53.5	42.3	57.4	85.9	65.3	49.8	47.3	49.8	30.6	40.9	28.9	37.3	66	49.5	35.8	33.5	34.4	15.4	12.6	13.4	20.1	19.9	15.8	14	13.8	29.4	43.6	1	7	950	11.8	72	1.2	94	55	39	34	60	4
787	26-Feb-15	58.4	46	53.5	42.3	57.4	85.9	52.2	52.6	50	34.8	30.6	40.9	28.9	37.3	66	32.7	35.4	33.8	23.6	15.4	12.6	13.4	20.1	19.9	19.5	17.2	33.4	43.4	1	10	949.6	11.4	66	1.4	124	60	64	34	90	5
788	27-Feb-15	56.8	58.4	46	53.5	42.3	57.4	57.6	53.7	53.7	37.1	34.8	30.6	40.9	28.9	37.3	35.9	34.2	35.8	19.6	23.6	15.4	12.6	13.4	20.1	21.6	19.5	31.8	26.3	1	8.6	947.5	10	86	1.8	82	34	48	26	56	6
789	28-Feb-15	45.5	56.8	58.4	46	53.5	42.3	51.1	53.5	51.7	23.8	37.1	34.8	30.6	40.9	28.9	30.4	31.9	31.6	21.8	19.6	23.6	15.4	12.6	13.4	20.7	21.7	27.9	42.6	1	9.4	957.6	8.8	70	2	136	72	64	48	88	7
790	1-Mar-15	90.3	45.5	56.8	58.4	46	53.5	67.9	64.2	62.7	43.1	23.8	37.1	34.8	30.6	40.9	33.4	34.7	34.7	47.1	21.8	19.6	23.6	15.4	12.6	34.4	29.5	35.3	46.5	1	7	961.1	8.5	69	1.2	60	36	24	16	44	1
791	2-Mar-15	101.5	90.3	45.5	56.8	58.4	46	95.9	79.1	73.5	60.9	43.1	23.8	37.1	34.8	30.6	52	42.6	41.2	40.6	47.1	21.8	19.6	23.6	15.4	43.9	36.5	44.6	35	1.1	12.6	952.4	7.7	75	1.3	97	45	52	37	60	2
792	3-Mar-15	146.8	101.5	90.3	45.5	56.8	58.4	124.1	112.8	96	57.4	60.9	43.1	23.8	37.1	34.8	59.1	53.8	46.3	89.4	40.6	47.1	21.8	19.6	23.6	65	59	36.3	44.6	0.7	10.5	953.9	9.3	64	2	85	41	44	29	56	3
793	4-Mar-15	112.8	146.8	101.5	90.3	45.5	56.8	129.8	120.3	112.8	53.1	57.4	60.9	43.1	23.8	37.1	55.3	57.1	53.6	59.6	89.4	40.6	47.1	21.8	19.6	74.5	63.2	32.6	34.6	0.8	5	950.5	7.2	78	2.4	108	54	54	33	75	4
794	5-Mar-15	66.1	112.8	146.8	101.5	90.3	45.5	89.4	108.5	106.8	35	53.1	57.4	60.9	43.1	23.8	44.1	48.5	51.6	31.1	59.6	89.4	40.6	47.1	21.8	45.4	60	32.5	31.5	0.8	5.6	954.6	6.4	85	2.7	68	36	32	27	41	5
795	6-Mar-15	129.9	66.1	112.8	146.8	101.5	90.3	98	102.9	113.9	71.9	35	53.1	57.4	60.9	43.1	53.4	53.3	54.3	58	31.1	59.6	89.4	40.6	47.1	44.6	49.6	43.1	26.8	1	9.9	955.6	8.4	80	1.2	84	45	39	33	51	6
796	7-Mar-15	153.1	129.9	66.1	112.8	146.8	101.5	141.5	116.4	115.5	89.9	71.9	35	53.1	57.4	60.9	80.9	65.6	62.5	63.3	58	31.1	59.6	89.4	40.6	60.6	50.8	48.1	21.5	1.1	17.8	953	8.4	88	1.4	70	47	23	21	49	7
797	8-Mar-15	114.1	153.1	129.9	66.1	112.8	146.8	133.6	132.4	115.8	67.8	89.9	71.9	35	53.1	57.4	78.8	76.5	66.1	46.4	63.3	58	31.1	59.6	89.4	54.8	55.9	55.3	42.9	1.2	14.1	954.6	11.9	69	1.5	172	90	82	39	133	1
798	9-Mar-15	155.9	114.1	153.1	129.9	66.1	112.8	135	141	138.3	95.1	67.8	89.9	71.9	35	53.1	81.4	84.3	81.2	60.8	46.4	63.3	58	31.1	59.6	53.6	56.8	74.8	38.7	1.9	18.9	956.4	10.5	76	1.2	146	65	80	43	103	2
799	10-Mar-15	120.9	155.9	114.1	153.1	129.9	66.1	138.4	130.3	136	77.4	95.1	67.8	89.9	71.9	35	86.3	80.1	82.5	43.5	60.8	46.4	63.3	58	31.1	52.1	50.2	56.9	40.7	1	17.4	957.5	12.4	70	2	101	56	45	29	72	3
800	11-Mar-15	78.5	120.9	155.9	114.1	153.1	129.9	99.7	118.4	117.3	54.6	77.4	95.1	67.8	89.9	71.9	66	75.7	73.7	23.9	43.5	60.8	46.4	63.3	58	33.7	42.7	38.8	62.6	0.8	9.1	960.3	11.6	71	1.8	99	45	53	30	69	4
801	12-Mar-15	134	78.5	120.9	155.9	114.1	153.1	106.3	111.1	122.3	82.6	54.6	77.4	95.1	67.8	89.9	68.6	71.5	77.4	51.4	23.9	43.5	60.8	46.4	63.3	37.6	39.6	58.6	38.6	1.1	16.4	955.4	9.3	79	1.5	111	53	58	39	72	5
802	13-Mar-15	128.4	134	78.5	120.9	155.9	114.1	131.2	113.6	115.4	83.8	82.6	54.6	77.4	95.1	67.8	83.2	73.7	74.6	44.6	51.4	23.9	43.5	60.8	46.4	48	40	66.9	55	1.3	13.6	951.5	11.7	71	1.2	81	41	40	23	58	6
803	14-Mar-15	167.5	128.4	134	78.5	120.9	155.9	147.9	143.3	127.1	106.3	83.8	82.6	54.6	77.4	95.1	95	90.9	81.8	61.3	44.6	51.4	23.9	43.5	60.8	52.9	52.4	64	56.6	1.4	27	952.2	15	69	1.4	61	34	27	14	47	7
804	15-Mar-15	135.8	167.5	128.4	134	78.5	120.9	151.6	143.9	141.4	95.6	106.3	83.8	82.6	54.6	77.4	100.9	95.2	92.1	40.1	61.3	44.6	51.4	23.9	43.5	50.7	48.7	57	56.8	1.2	17.1	950.6	15.1	80	1.5	78	36	42	23	55	1
805	16-Mar-15	147.5	135.8	167.5	128.4	134	78.5	141.6	150.3	144.8	97.6	95.6	106.3	83.8	82.6	54.6	96.6	99.8	95.8	49.9	40.1	61.3	44.6	51.4	23.9	45	50.4	57.3	34	1.3	15.9	948.5	14.7	83	1.3	85	46	39	25	60	2
806	17-Mar-15	91.3	147.5	135.8	167.5	128.4	134	119.4	124.8	135.5	58.5	97.6	95.6	106.3	83.8	82.6	78.1	83.9	89.5	32.8	49.9	40.1	61.3	44.6	51.4	41.3	40.9	50.4	69.8	1.1	10.5	943.7	18	69	1.9	87	50	37	30	57	3
807	18-Mar-15	87.5	91.3	147.5	135.8	167.5	128.4	89.4	108.8	115.5	52.5	58.5	97.6	95.6	106.3	83.8	55.5	69.5	76.1	35	32.8	49.9	40.1	61.3	44.6	33.9	39.2	46	56.6	1.1	11.6	945.7	17	74	1.5	86	47	39	29	57	4
808	19-Mar-15	64.3	87.5	91.3	147.5	135.8	167.5	75.9	81	97.6	35.6	52.5	58.5	97.6	95.6	106.3	44	48.9	61	28.7	35	32.8	49.9	40.1	61.3	31.9	32.2	48.6	48.8	1.1	12.4	948.7	15.1	77	2.2	78	33	45	23	55	5
809	20-Mar-15	74.7	64.3	87.5	91.3	147.5	135.8	69.5	75.5	79.4	37.3	35.6	52.5	58.5	97.6	95.6	36.5	41.8	46	37.3	28.7	35	32.8	49.9	40.1	33	33.7	49	55.2	1	10.7	956	14.6	73	1.3	70	36	34	21	49	6
810	21-Mar-15	72.6	74.7	64.3	87.5	91.3	147.5	73.6	70.5	74.8	40.9	37.3	35.6	52.5	58.5	97.6	39.1	37.9	41.6	31.8	37.3	28.7	35	32.8	49.9	34.5	32.6	41.4	70	0.9	9.6	957.2	15.3	71	1.4	67	30	37	20	47	7
811	22-Mar-15	83.6	72.6	74.7	64.3	87.5	91.3	78.1	77	73.8	49.6	40.9	37.3	35.6	52.5	58.5	45.3	42.6	40.9	34	31.8	37.3	28.7	35	32.8	32.9	34.4	45.1	64.5	1	17.4	953.4	14.8	81	1.6	65	35	30	23	42	1
812	23-Mar-15	69.3	83.6	72.6	74.7	64.3	87.5	76.4	75.2	75	38.3	49.6	40.9	37.3	35.6	52.5	43.9	42.9	41.5	31	34	31.8	37.3	28.7	35	32.5	32.3	45.4	59.5	1	14.1	958.4	15.9	69	1.2	92	43	49	28	64	2
813	24-Mar-15	54.3	69.3	83.6	72.6	74.7	64.3	61.8	69	69.9	32.5	38.3	49.6	40.9	37.3	35.6	35.4	40.1	40.3	21.8	31	34	31.8	37.3	28.7	26.4	28.9	33.4	67.8	0.8	8.3	959.8	15.9	73	1.5	98	54	44	20	78	3
814	25-Mar-15	92.4	54.3	69.3	83.6	72.6	74.7	73.3	72	74.9	57.4	32.5	38.3	49.6	40.9	37.3	44.9	42.7	44.4	35	21.8	31	34	31.8	37.3	28.4	29.3	47	63.2	1	13	956	15.8	80	1.2	77	43	34	21	56	4
815	26-Mar-15	113.6	92.4	54.3	69.3	83.6	72.6	103	86.8	82.4	65.3	57.4	32.5	38.3	49.6	40.9	61.3	51.7	48.3	48.4	35	21.8	31	34	31.8	41.7	35	66.1	62.9	1.1	17.8	957.1	17.8	70	1.2	91	43	48	27	64	5
816	27-Mar-15	172.4	113.6	92.4	54.3	69.3	83.6	143	126.1	108.2	99.4	65.3	57.4	32.5	38.3	49.6	82.3	74	63.6	73	48.4	35	21.8	31	34	60.7	52.1	71.9	26.5	1.4	27.6	956.2	17.5	78	1.4	85	42	43	34	51	6
817	28-Mar-15	182.5	172.4	113.6	92.4	54.3	69.3	177.4	156.2	140.2	113.9	99.4	65.3	57.4	32.5	38.3	106.6	92.8	84	68.6	73	48.4	35	21.8	31	70.8	63.3	72.3	23.6	1.7	25.3	953.9	15.3	92	0.8	61	32	29	15	46	7
818	29-Mar-15	121.8	182.5	172.4	113.6	92.4	54.3	152.1	158.9	147.6	82.4	113.9	99.4	65.3	57.4	32.5	98.1	98.5	90.2	39.4	68.6	73	48.4	35	21.8	54	60.3	50.4	62	1.4	9.6	948.6	17.6	80	1.3	50	23	27	15	35	1
819	30-Mar-15	128.3	121.8	182.5	172.4	113.6	92.4	125	144.2	151.2	81.4	82.4	113.9	99.4	65.3	57.4	81.9	92.5	94.3	46.9	39.4	68.6	73	48.4	35	43.1	51.6	61.6	80.6	1.2	12.1	942.4	19.1	79	0.9	99	57	42	23	76	2
820	31-Mar-15	147.6	128.3	121.8	182.5	172.4	113.6	137.9	132.5	145	90.3	81.4	82.4	113.9	99.4	65.3	85.8	84.7	92	57.4	46.9	39.4	68.6	73	48.4	52.1	47.9	68.7	66.5	1.2	22.5	937.8	20.8	75	1	151	55	95	41	110	3
821	1-Apr-15	119.8	147.6	128.3	121.8	182.5	172.4	133.7	131.9	129.3	70.5	90.3	81.4	82.4	113.9	99.4	80.4	80.7	81.1	49.3	57.4	46.9	39.4	68.6	73	53.3	51.2	40	87.4	0.9	18.5	933.1	22.7	71	1.3	129	64	65	44	85	4
822	2-Apr-15	83.6	119.8	147.6	128.3	121.8	182.5	101.7	117	119.8	39	70.5	90.3	81.4	82.4	113.9	54.8	66.6	70.3	44.6	49.3	57.4	46.9	39.4	68.6	46.9	50.4	32	82.1	0.7	8.1	936	22.7	71	1.9	123	72	51	33	90	5
823	3-Apr-15	88.6	83.6	119.8	147.6	128.3	121.8	86.1	97.3	109.9	44.9	39	70.5	90.3	81.4	82.4	41.9	51.5	61.2	43.8	44.6	49.3	57.4	46.9	39.4	44.2	45.9	35.8	98.5	0.7	10.7	933.5	22.1	72	1.4	75	32	43	17	58	6
824	4-Apr-15	68.4	88.6	83.6	119.8	147.6	128.3	78.5	80.2	90.1	27.9	44.9	39	70.5	90.3	81.4	36.4	37.3	45.6	40.5	43.8	44.6	49.3	57.4	46.9	42.1	43	28.6	71.2	0.6	12.5	937.6	20.6	58	2.7	48	23	25	13	35	7
825	5-Apr-15	39	68.4	88.6	83.6	119.8	147.6	53.7	65.3	69.9	18.6	27.9	44.9	39	70.5	90.3	23.3	30.5	32.6	20.4	40.5	43.8	44.6	49.3	57.4	30.4	34.9	19.9	60.8	0.6	4.4	947.5	15.4	79	1.9	59	36	23	20	39	1
826	6-Apr-15	25.5	39	68.4	88.6	83.6	119.8	32.3	44.3	55.4	11.9	18.6	27.9	44.9	39	70.5	15.3	19.5	25.8	13.6	20.4	40.5	43.8	44.6	49.3	17	24.8	24.8	59.2	0.6	7.3	952	14.5	75	1.9	71	34	37	17	54	2
827	7-Apr-15	34	25.5	39	68.4	88.6	83.6	29.8	32.8	41.7	20.6	11.9	18.6	27.9	44.9	39	16.3	17	19.8	13.4	13.6	20.4	40.5	43.8	44.6	13.5	15.8	21.9	83.8	0.6	6.3	959.1	12.6	75	1.8	125	70	55	38	87	3
828	8-Apr-15	50.8	34	25.5	39	68.4	88.6	42.4	36.8	37.3	33.9	20.6	11.9	18.6	27.9	44.9	27.3	22.1	21.3	16.9	13.4	13.6	20.4	40.5	43.8	15.1	14.6	34.5	43.8	0.9	4.8	957.9	11.7	91	1.5	89	48	41	24	65	4
829	9-Apr-15	47.4	50.8	34	25.5	39	68.4	49.1	44	39.4	31.4	33.9	20.6	11.9	18.6	27.9	32.6	28.6	24.4	16	16.9	13.4	13.6	20.4	40.5	16.4	15.4	41.1	57.2	0.9	5	956.9	12.7	83	1.4	88	47	41	20	68	5
830	10-Apr-15	49.8	47.4	50.8	34	25.5	39	48.6	49.3	45.5	29.3	31.4	33.9	20.6	11.9	18.6	30.3	31.5	28.8	20.5	16	16.9	13.4	13.6	20.4	18.3	17.8	35.8	63.4	0.7	7.8	957.2	14.4	79	1.6	101	46	55	33	68	6
831	11-Apr-15	65	49.8	47.4	50.8	34	25.5	57.4	54	53.2	39.3	29.3	31.4	33.9	20.6	11.9	34.3	33.3	33.4	25.8	20.5	16	16.9	13.4	13.6	23.1	20.8	42.5	57.3	0.8	9.5	958.7	14.8	79	1.4	42	16	26	9	33	7
832	12-Apr-15	87.1	65	49.8	47.4	50.8	34	76.1	67.3	62.3	45.9	39.3	29.3	31.4	33.9	20.6	42.6	38.1	36.4	41.3	25.8	20.5	16	16.9	13.4	33.5	29.2	40.5	75.5	0.8	11.3	960.8	16.5	71	1.3	51	40	11	11	40	1
833	13-Apr-15	150.4	87.1	65	49.8	47.4	50.8	118.8	100.8	88.1	69.8	45.9	39.3	29.3	31.4	33.9	57.8	51.6	46	80.6	41.3	25.8	20.5	16	16.9	60.9	49.2	64	64.1	1.1	18.6	959.2	16.8	73	1.4	86	46	39	28	58	2
834	14-Apr-15	170.9	150.4	87.1	65	49.8	47.4	160.6	136.1	118.3	77.5	69.8	45.9	39.3	29.3	31.4	73.6	64.4	58.1	93.4	80.6	41.3	25.8	20.5	16	87	71.8	64	74.2	1	21.1	951.5	16.7	78	1.3	91	43	48	28	63	3
835	15-Apr-15	137.6	170.9	150.4	87.1	65	49.8	154.3	153	136.5	78.9	77.5	69.8	45.9	39.3	29.3	78.2	75.4	68	58.8	93.4	80.6	41.3	25.8	20.5	76.1	77.6	46.6	87.6	1	13.8	948.3	17.3	78	1.3	123	63	60	35	88	4
836	16-Apr-15	185.1	137.6	170.9	150.4	87.1	65	161.4	164.5	161	92.5	78.9	77.5	69.8	45.9	39.3	85.7	83	79.7	92.6	58.8	93.4	80.6	41.3	25.8	75.7	81.6	64.9	100.3	1.3	19	945.8	19.4	74	1.2	77	38	39	21	56	5
837	17-Apr-15	146.3	185.1	137.6	170.9	150.4	87.1	165.7	156.3	160	74.8	92.5	78.9	77.5	69.8	45.9	83.6	82	80.9	71.5	92.6	58.8	93.4	80.6	41.3	82.1	74.3	48.3	103.4	1	18.1	937.3	22.4	66	1.8	69	33	36	21	48	6
838	18-Apr-15	101.4	146.3	185.1	137.6	170.9	150.4	123.8	144.3	142.6	50.6	74.8	92.5	78.9	77.5	69.8	62.7	72.6	74.2	50.8	71.5	92.6	58.8	93.4	80.6	61.1	71.6	31.8	70	0.8	15.6	939.4	20.4	74	2.6	67	39	28	15	52	7
839	19-Apr-15	63.8	101.4	146.3	185.1	137.6	170.9	82.6	103.8	124.1	29	50.6	74.8	92.5	78.9	77.5	39.8	51.5	61.7	34.8	50.8	71.5	92.6	58.8	93.4	42.8	52.3	30.4	51.2	0.7	9.8	948.4	15.4	86	1.3	63	34	29	17	46	1
840	20-Apr-15	89.9	63.8	101.4	146.3	185.1	137.6	76.8	85	100.3	46	29	50.6	74.8	92.5	78.9	37.5	41.9	50.1	43.9	34.8	50.8	71.5	92.6	58.8	39.3	43.1	50.5	46.5	0.9	17.3	950.6	16.1	80	1.5	106	57	48	35	71	2
841	21-Apr-15	59.6	89.9	63.8	101.4	146.3	185.1	74.8	71.1	78.7	29.9	46	29	50.6	74.8	92.5	37.9	35	38.9	29.8	43.9	34.8	50.8	71.5	92.6	36.8	36.1	45.9	43.3	0.7	16.9	954.3	16.5	77	1.8	84	44	40	35	49	3
842	22-Apr-15	55.1	59.6	89.9	63.8	101.4	146.3	57.4	68.2	67.1	27.3	29.9	46	29	50.6	74.8	28.6	34.4	33	27.9	29.8	43.9	34.8	50.8	71.5	28.8	33.8	46.9	48.5	0.7	8.8	957.7	14.3	83	2.4	133	66	67	37	96	4
843	23-Apr-15	81.6	55.1	59.6	89.9	63.8	101.4	68.4	65.5	71.6	45.3	27.3	29.9	46	29	50.6	36.3	34.1	37.1	36.4	27.9	29.8	43.9	34.8	50.8	32.1	31.3	46.4	50.8	0.8	15.5	957.1	15.2	83	0.7	77	44	33	22	55	5
844	24-Apr-15	85.5	81.6	55.1	59.6	89.9	63.8	83.6	74.1	70.5	50.4	45.3	27.3	29.9	46	29	47.8	41	38.2	35.1	36.4	27.9	29.8	43.9	34.8	35.7	33.1	39.1	99.4	0.7	13.1	957.8	17.2	75	1.1	89	46	43	24	65	6
845	25-Apr-15	98.5	85.5	81.6	55.1	59.6	89.9	92	88.5	80.2	56.5	50.4	45.3	27.3	29.9	46	53.5	50.7	44.9	42	35.1	36.4	27.9	29.8	43.9	38.5	37.8	51.5	79.1	0.9	9.4	956.2	19.3	74	1.1	79	45	34	28	51	7
846	26-Apr-15	148.1	98.5	85.5	81.6	55.1	59.6	123.3	110.7	103.4	88	56.5	50.4	45.3	27.3	29.9	72.3	65	60	60.1	42	35.1	36.4	27.9	29.8	51.1	45.7	66.6	85.4	1.2	13	952.6	20	72	1.1	72	43	29	22	50	1
847	27-Apr-15	175.3	148.1	98.5	85.5	81.6	55.1	161.7	140.6	126.8	100.5	88	56.5	50.4	45.3	27.3	94.3	81.7	73.9	74.8	60.1	42	35.1	36.4	27.9	67.4	59	60.9	96.8	1.2	21	949.1	21.7	70	1.3	90	41	49	21	69	2
848	28-Apr-15	172.8	175.3	148.1	98.5	85.5	81.6	174	165.4	148.7	102.4	100.5	88	56.5	50.4	45.3	101.4	97	86.8	70.4	74.8	60.1	42	35.1	36.4	72.6	68.4	68.1	100.5	1.2	22.1	947.6	21.8	69	1.1	96	52	43	32	64	3
849	29-Apr-15	165.1	172.8	175.3	148.1	98.5	85.5	168.9	171	165.3	95.9	102.4	100.5	88	56.5	50.4	99.1	99.6	96.7	69.3	70.4	74.8	60.1	42	35.1	69.8	71.5	73.5	94	1.3	22.8	946.9	22.5	64	1.3	107	59	48	37	70	4
850	30-Apr-15	159.8	165.1	172.8	175.3	148.1	98.5	162.4	165.9	168.2	90	95.9	102.4	100.5	88	56.5	92.9	96.1	97.2	69.8	69.3	70.4	74.8	60.1	42	69.5	69.8	65.1	87.8	1.1	24	942.5	23.7	66	1.5	146	78	68	48	98	5
851	1-May-15	44.5	159.8	165.1	172.8	175.3	148.1	102.1	123.1	135.5	23.8	90	95.9	102.4	100.5	88	56.9	69.9	78	20.8	69.8	69.3	70.4	74.8	60.1	45.3	53.3	28.9	93.2	0.6	7.1	944.1	20.6	75	2	84	43	41	31	53	6
852	2-May-15	86.6	44.5	159.8	165.1	172.8	175.3	65.6	97	114	39.4	23.8	90	95.9	102.4	100.5	31.6	51	62.3	47.3	20.8	69.8	69.3	70.4	74.8	34	45.9	41.9	87.8	0.8	13.9	946.6	21	68	1.6	56	33	23	17	39	7
853	3-May-15	92.8	86.6	44.5	159.8	165.1	172.8	89.7	74.6	95.9	46.1	39.4	23.8	90	95.9	102.4	42.8	36.4	49.8	46.6	47.3	20.8	69.8	69.3	70.4	46.9	38.2	50.6	58.8	0.8	12.6	947.9	20.6	68	1.5	61	37	24	15	46	1
854	4-May-15	47.5	92.8	86.6	44.5	159.8	165.1	70.1	75.6	67.8	20.6	46.1	39.4	23.8	90	95.9	33.4	35.4	32.5	26.9	46.6	47.3	20.8	69.8	69.3	36.8	40.3	27.1	96.2	0.5	10.3	952.8	20	61	1.6	110	57	53	41	69	2
855	5-May-15	92.4	47.5	92.8	86.6	44.5	159.8	69.9	77.5	79.8	54.8	20.6	46.1	39.4	23.8	90	37.7	40.5	40.2	37.6	26.9	46.6	47.3	20.8	69.8	32.3	37	33.9	95.6	0.7	9.3	947.4	19.6	69	1.7	89	43	46	32	57	3
856	6-May-15	129.3	92.4	47.5	92.8	86.6	44.5	110.8	89.7	90.5	74.3	54.8	20.6	46.1	39.4	23.8	64.5	49.9	48.9	55	37.6	26.9	46.6	47.3	20.8	46.3	39.8	49.9	107.6	0.8	12.1	945.9	20	72	1.3	75	35	40	30	45	4
857	7-May-15	140	129.3	92.4	47.5	92.8	86.6	134.6	120.6	102.3	89.7	74.3	54.8	20.6	46.1	39.4	82	72.9	59.8	50.3	55	37.6	26.9	46.6	47.3	52.7	47.6	43.3	124.3	0.9	11.4	944.6	22.9	70	1.2	105	61	44	35	70	5
858	8-May-15	55.5	140	129.3	92.4	47.5	92.8	97.8	108.3	104.3	26.6	89.7	74.3	54.8	20.6	46.1	58.2	63.5	61.3	28.9	50.3	55	37.6	26.9	46.6	39.6	44.7	36.3	102.8	0.6	6.6	947	22.8	64	2.4	83	45	38	25	58	6
859	9-May-15	119	55.5	140	129.3	92.4	47.5	87.3	104.8	110.9	53.3	26.6	89.7	74.3	54.8	20.6	39.9	56.5	61	65.8	28.9	50.3	55	37.6	26.9	47.3	48.3	65.4	98.8	0.9	17.9	945.4	21.3	64	1.3	79	39	40	26	53	7
860	10-May-15	135.6	119	55.5	140	129.3	92.4	127.3	103.4	112.5	64.3	53.3	26.6	89.7	74.3	54.8	58.8	48	58.5	71.4	65.8	28.9	50.3	55	37.6	68.6	55.3	56.6	102.7	0.9	22.3	941.8	23.4	59	2.2	66	40	26	22	44	1
861	11-May-15	167.1	135.6	119	55.5	140	129.3	151.4	140.6	119.3	42.1	64.3	53.3	26.6	89.7	74.3	53.2	53.2	46.6	125	71.4	65.8	28.9	50.3	55	98.2	87.4	27.1	93.1	0.4	7.6	953.5	20.4	41	2.6	103	50	53	32	71	2
862	12-May-15	167.6	167.1	135.6	119	55.5	140	167.4	156.8	147.3	51.9	42.1	64.3	53.3	26.6	89.7	47	52.8	52.9	115.8	125	71.4	65.8	28.9	50.3	120.4	104	46	95.3	0.6	12.9	948.3	21	48	1.1	96	54	42	34	62	3
863	13-May-15	158.6	167.6	167.1	135.6	119	55.5	163.1	164.5	157.3	65.4	51.9	42.1	64.3	53.3	26.6	58.6	53.1	55.9	93.3	115.8	125	71.4	65.8	28.9	104.5	111.3	53.8	128.3	0.8	23.3	942	21.2	63	1.1	84	42	42	21	63	4
864	14-May-15	173	158.6	167.6	167.1	135.6	119	165.8	166.4	166.6	83.3	65.4	51.9	42.1	64.3	53.3	74.3	66.8	60.7	89.8	93.3	115.8	125	71.4	65.8	91.5	99.6	64	131.4	1	24.9	942.1	22.7	65	1.2	83	41	42	16	67	5
865	15-May-15	104.1	173	158.6	167.6	167.1	135.6	138.6	145.3	150.8	57.4	83.3	65.4	51.9	42.1	64.3	70.3	68.7	64.5	46.8	89.8	93.3	115.8	125	71.4	68.3	76.6	36.4	116.2	0.8	10.6	947.1	25.1	65	1.9	102	46	56	31	71	6
866	16-May-15	70.4	104.1	173	158.6	167.6	167.1	87.3	115.8	126.5	37.5	57.4	83.3	65.4	51.9	42.1	47.4	59.4	60.9	32.9	46.8	89.8	93.3	115.8	125	39.8	56.5	31.3	95.7	0.7	9.8	948.1	23.7	63	1.9	67	36	31	23	44	7
867	17-May-15	81	70.4	104.1	173	158.6	167.6	75.7	85.2	107.1	49.6	37.5	57.4	83.3	65.4	51.9	43.6	48.2	56.9	31.4	32.9	46.8	89.8	93.3	115.8	32.1	37	33	102	0.8	7.9	945.1	20.1	81	1.4	79	30	49	17	62	1
868	18-May-15	109.6	81	70.4	104.1	173	158.6	95.3	87	91.3	58.6	49.6	37.5	57.4	83.3	65.4	54.1	48.6	50.8	51	31.4	32.9	46.8	89.8	93.3	41.2	38.4	53.1	96.9	1	17	944.2	22.5	76	1.2	171	77	94	51	120	2
869	19-May-15	120	109.6	81	70.4	104.1	173	114.8	103.5	95.3	71.8	58.6	49.6	37.5	57.4	83.3	65.2	60	54.4	48.3	51	31.4	32.9	46.8	89.8	49.6	43.5	61.3	121.2	1	15.4	942.3	24.7	73	1.2	95	49	46	44	51	3
870	20-May-15	116.4	120	109.6	81	70.4	104.1	118.2	115.3	106.8	69.3	71.8	58.6	49.6	37.5	57.4	70.5	66.5	62.3	47.1	48.3	51	31.4	32.9	46.8	47.7	48.8	52.9	113.1	0.9	12.4	944.3	25.3	72	1.1	111	65	46	33	78	4
871	21-May-15	48.8	116.4	120	109.6	81	70.4	82.6	95	98.7	28.3	69.3	71.8	58.6	49.6	37.5	48.8	56.4	57	20.5	47.1	48.3	51	31.4	32.9	33.8	38.6	34.1	56.5	0.7	7	947.2	20.8	86	2.9	80	46	34	24	56	5
872	22-May-15	34.9	48.8	116.4	120	109.6	81	41.8	66.7	80	16.6	28.3	69.3	71.8	58.6	49.6	22.4	38	46.5	18.3	20.5	47.1	48.3	51	31.4	19.4	28.6	35.1	75.8	0.6	7.6	949.1	19.9	78	1.7	85	54	31	28	57	6
873	23-May-15	66	34.9	48.8	116.4	120	109.6	50.4	49.9	66.5	32.9	16.6	28.3	69.3	71.8	58.6	24.8	25.9	36.8	33.1	18.3	20.5	47.1	48.3	51	25.7	24	42.4	101.8	0.7	12.3	946.6	22.1	72	1.1	68	37	31	17	51	7
874	24-May-15	70	66	34.9	48.8	116.4	120	68	57	54.9	39.5	32.9	16.6	28.3	69.3	71.8	36.2	29.7	29.3	30.5	33.1	18.3	20.5	47.1	48.3	31.8	27.3	39.3	97.2	0.8	8.3	944.9	22.9	75	1.4	59	32	27	17	42	1
875	25-May-15	70.1	70	66	34.9	48.8	116.4	70.1	68.7	60.3	41.6	39.5	32.9	16.6	28.3	69.3	40.6	38	32.7	28.5	30.5	33.1	18.3	20.5	47.1	29.5	30.7	41.6	70.4	0.8	12.9	944.2	20.7	81	1.4	124	62	62	37	87	2
876	26-May-15	111.4	70.1	70	66	34.9	48.8	90.8	83.8	79.4	66.5	41.6	39.5	32.9	16.6	28.3	54.1	49.2	45.1	44.9	28.5	30.5	33.1	18.3	20.5	36.7	34.6	56	50.3	1	13	945.3	20.7	80	1	111	62	49	33	78	3
877	27-May-15	137	111.4	70.1	70	66	34.9	124.2	106.2	97.1	78.3	66.5	41.6	39.5	32.9	16.6	72.4	62.1	56.5	58.8	44.9	28.5	30.5	33.1	18.3	51.8	44	49	86.9	1.1	12.5	943.3	22.7	75	1.3	77	31	46	20	57	4
878	28-May-15	104.9	137	111.4	70.1	70	66	120.9	117.8	105.8	60.6	78.3	66.5	41.6	39.5	32.9	69.4	68.5	61.8	44.3	58.8	44.9	28.5	30.5	33.1	51.5	49.3	48.4	78	1.1	9.4	939.6	23.7	81	1.2	92	48	44	22	70	5
879	29-May-15	24.3	104.9	137	111.4	70.1	70	64.6	88.7	94.4	12.1	60.6	78.3	66.5	41.6	39.5	36.4	50.3	54.4	12.1	44.3	58.8	44.9	28.5	30.5	28.2	38.4	33	81.7	0.7	8	944.4	22.2	77	2.3	122	78	44	47	75	6
880	30-May-15	56.1	24.3	104.9	137	111.4	70.1	40.2	61.8	80.6	27.3	12.1	60.6	78.3	66.5	41.6	19.7	33.3	44.6	28.9	12.1	44.3	58.8	44.9	28.5	20.5	28.4	41.1	95.7	0.8	21.6	946	24.9	65	1.6	151	81	70	46	105	7
881	31-May-15	70	56.1	24.3	104.9	137	111.4	63.1	50.1	63.8	36.4	27.3	12.1	60.6	78.3	66.5	31.8	25.3	34.1	33.6	28.9	12.1	44.3	58.8	44.9	31.3	24.9	37.6	115.7	0.8	13.6	942.5	25.2	69	1.1	161	85	76	55	106	1
882	1-Jun-15	78.6	70	56.1	24.3	104.9	137	74.3	68.3	57.3	42.6	36.4	27.3	12.1	60.6	78.3	39.5	35.4	29.6	36	33.6	28.9	12.1	44.3	58.8	34.8	32.8	32.6	122.9	0.8	8.8	940.3	24.4	73	1.6	115	57	58	34	81	2
883	2-Jun-15	78.4	78.6	70	56.1	24.3	104.9	78.5	75.7	70.8	44.4	42.6	36.4	27.3	12.1	60.6	43.5	41.1	37.7	33.9	36	33.6	28.9	12.1	44.3	35	34.5	40.9	68.1	0.8	10.5	942.2	23.7	83	1.5	98	55	43	32	66	3
884	3-Jun-15	46	78.4	78.6	70	56.1	24.3	62.2	67.7	68.3	23	44.4	42.6	36.4	27.3	12.1	33.7	36.7	36.6	23	33.9	36	33.6	28.9	12.1	28.5	31	34.6	66.9	0.7	11	946.5	23	76	1.5	181	83	98	50	131	4
885	4-Jun-15	37.1	46	78.4	78.6	70	56.1	41.6	53.8	60	21.1	23	44.4	42.6	36.4	27.3	22.1	29.5	32.8	16	23	33.9	36	33.6	28.9	19.5	24.3	29.6	79.8	0.7	8.8	949.1	22.4	77	1.7	99	49	50	23	76	5
886	5-Jun-15	41.1	37.1	46	78.4	78.6	70	39.1	41.4	50.7	17.6	21.1	23	44.4	42.6	36.4	19.4	20.6	26.5	23.5	16	23	33.9	36	33.6	19.8	20.8	33.8	84.7	0.6	10.9	947.8	23	67	1.5	84	51	33	30	54	6
887	6-Jun-15	65.6	41.1	37.1	46	78.4	78.6	53.4	48	47.5	31.8	17.6	21.1	23	44.4	42.6	24.7	23.5	23.4	33.9	23.5	16	23	33.9	36	28.7	24.5	36.8	95.4	0.8	15.1	944	23	66	1.5	66	32	34	23	43	7
888	7-Jun-15	88.9	65.6	41.1	37.1	46	78.4	77.3	65.2	58.2	53.5	31.8	17.6	21.1	23	44.4	42.6	34.3	31	35.4	33.9	23.5	16	23	33.9	34.6	30.9	31.9	102.7	0.9	10.5	944	23.1	78	1.1	57	30	27	29	28	1
889	8-Jun-15	62.1	88.9	65.6	41.1	37.1	46	75.5	72.2	64.4	34.8	53.5	31.8	17.6	21.1	23	44.1	40	34.4	27.4	35.4	33.9	23.5	16	23	31.4	32.2	46.1	65.9	0.9	10.8	946.4	22.3	81	1.2	100	48	52	35	65	2
890	9-Jun-15	65.8	62.1	88.9	65.6	41.1	37.1	63.9	72.3	70.6	35.6	34.8	53.5	31.8	17.6	21.1	35.2	41.3	38.9	30.1	27.4	35.4	33.9	23.5	16	28.8	31	41.4	83.1	0.8	15.4	943.5	23.2	72	1.2	104	50	54	28	76	3
891	10-Jun-15	121.5	65.8	62.1	88.9	65.6	41.1	93.6	83.1	84.6	70.6	35.6	34.8	53.5	31.8	17.6	53.1	47	48.6	50.9	30.1	27.4	35.4	33.9	23.5	40.5	36.1	57.6	120.6	1	20.1	942.6	25.3	70	1.1	107	61	46	26	81	4
892	11-Jun-15	114.5	121.5	65.8	62.1	88.9	65.6	118	100.6	91	46.9	70.6	35.6	34.8	53.5	31.8	58.8	51	47	67.6	50.9	30.1	27.4	35.4	33.9	59.3	49.5	48.4	69.4	0.8	18.1	947.5	25.8	61	1.6	107	44	63	23	84	5
893	12-Jun-15	79.5	114.5	121.5	65.8	62.1	88.9	97	105.2	95.3	36.1	46.9	70.6	35.6	34.8	53.5	41.5	51.2	47.3	43.4	67.6	50.9	30.1	27.4	35.4	55.5	54	32.8	77.8	0.6	13.6	945.8	22.6	64	2.4	91	49	42	15	76	6
894	13-Jun-15	51.4	79.5	114.5	121.5	65.8	62.1	65.4	81.8	91.7	29.1	36.1	46.9	70.6	35.6	34.8	32.6	37.4	45.7	22.3	43.4	67.6	50.9	30.1	27.4	32.8	44.4	29.9	105.3	0.7	10.9	945	22	77	1.2	52	29	23	13	39	7
895	14-Jun-15	70.9	51.4	79.5	114.5	121.5	65.8	61.1	67.3	79.1	39.6	29.1	36.1	46.9	70.6	35.6	34.4	35	37.9	31.3	22.3	43.4	67.6	50.9	30.1	26.8	32.3	32.9	91	0.8	12	943.8	23.3	79	1.5	94	51	43	27	67	1
896	15-Jun-15	84.3	70.9	51.4	79.5	114.5	121.5	77.6	68.8	71.5	48.5	39.6	29.1	36.1	46.9	70.6	44.1	39.1	38.3	35.8	31.3	22.3	43.4	67.6	50.9	33.5	29.8	40.9	67.7	0.8	9.9	943.8	22.4	83	1.3	102	54	48	34	68	2
897	16-Jun-15	134.9	84.3	70.9	51.4	79.5	114.5	109.6	96.7	85.3	82	48.5	39.6	29.1	36.1	46.9	65.3	56.7	49.8	52.9	35.8	31.3	22.3	43.4	67.6	44.3	40	46	98.7	0.9	15.6	940.4	23.5	82	1.2	77	37	40	24	53	3
898	17-Jun-15	69.1	134.9	84.3	70.9	51.4	79.5	102	96.1	89.8	41.8	82	48.5	39.6	29.1	36.1	61.9	57.4	53	27.4	52.9	35.8	31.3	22.3	43.4	40.1	38.7	44.1	106.2	0.8	10.8	940.4	25.2	78	1.2	105	58	47	32	73	4
899	18-Jun-15	76.8	69.1	134.9	84.3	70.9	51.4	72.9	93.6	91.3	38.9	41.8	82	48.5	39.6	29.1	40.3	54.2	52.8	37.9	27.4	52.9	35.8	31.3	22.3	32.6	39.4	54.9	102.2	0.8	15	942.8	26.4	66	1.3	71	36	35	22	49	5
900	19-Jun-15	87.8	76.8	69.1	134.9	84.3	70.9	82.3	77.9	92.1	47.6	38.9	41.8	82	48.5	39.6	43.3	42.8	52.6	40.1	37.9	27.4	52.9	35.8	31.3	39	35.1	66.1	41.5	1.1	13.4	944.5	23.7	86	1.2	100	53	47	33	67	6
901	20-Jun-15	46.6	87.8	76.8	69.1	134.9	84.3	67.2	70.4	70.1	27.3	47.6	38.9	41.8	82	48.5	37.4	37.9	38.9	19.4	40.1	37.9	27.4	52.9	35.8	29.8	32.5	28.5	78.6	0.7	9.4	945.3	22.6	84	1.5	71	32	39	29	42	7
902	21-Jun-15	64.6	46.6	87.8	76.8	69.1	134.9	55.6	66.3	68.9	39.6	27.3	47.6	38.9	41.8	82	33.4	38.2	38.3	25	19.4	40.1	37.9	27.4	52.9	22.2	28.2	36.6	83.7	0.9	12	944.9	23.6	81	1.3	53	30	23	13	40	1
903	22-Jun-15	88.5	64.6	46.6	87.8	76.8	69.1	76.6	66.6	71.9	52.8	39.6	27.3	47.6	38.9	41.8	46.2	39.9	41.8	35.8	25	19.4	40.1	37.9	27.4	30.4	26.7	42.8	68.8	0.9	11	940.7	23.7	84	1.5	62	32	30	29	33	2
904	23-Jun-15	30.4	88.5	64.6	46.6	87.8	76.8	59.5	61.2	57.5	17.9	52.8	39.6	27.3	47.6	38.9	35.3	36.7	34.4	12.6	35.8	25	19.4	40.1	37.9	24.2	24.4	25.7	54.3	0.7	6.9	937.5	22.8	90	1.8	73	42	31	18	55	3
905	24-Jun-15	27.9	30.4	88.5	64.6	46.6	87.8	29.2	48.9	52.9	15.9	17.9	52.8	39.6	27.3	47.6	16.9	28.8	31.5	12	12.6	35.8	25	19.4	40.1	12.3	20.1	29.1	53.3	0.8	9.1	938.7	24.6	84	1.6	77	45	32	17	60	4
906	25-Jun-15	59.9	27.9	30.4	88.5	64.6	46.6	43.9	39.4	51.7	33.5	15.9	17.9	52.8	39.6	27.3	24.7	22.4	30	26.4	12	12.6	35.8	25	19.4	19.2	17	39.8	76	1	10.3	938.8	26	82	1.1	92	48	44	28	64	5
907	26-Jun-15	95.9	59.9	27.9	30.4	88.5	64.6	77.9	61.2	53.5	54.3	33.5	15.9	17.9	52.8	39.6	43.9	34.5	30.4	41.6	26.4	12	12.6	35.8	25	34	26.7	44.4	83.7	1	14.8	934.8	26	85	1.1	75	41	34	16	59	6
908	27-Jun-15	69.3	95.9	59.9	27.9	30.4	88.5	82.6	75	63.2	41	54.3	33.5	15.9	17.9	52.8	47.6	42.9	36.2	28.3	41.6	26.4	12	12.6	35.8	34.9	32.1	34.8	40.2	0.9	14.5	934.4	25.7	88	1.2	87	41	46	20	67	7
909	28-Jun-15	51.1	69.3	95.9	59.9	27.9	30.4	60.2	72.1	69	29.3	41	54.3	33.5	15.9	17.9	35.1	41.5	39.5	21.9	28.3	41.6	26.4	12	12.6	25.1	30.6	29.5	31.9	0.8	12	936.8	25.4	90	1.3	78	40	38	28	50	1
910	29-Jun-15	54.5	51.1	69.3	95.9	59.9	27.9	52.8	58.3	67.7	24	29.3	41	54.3	33.5	15.9	26.6	31.4	37.1	30.5	21.9	28.3	41.6	26.4	12	26.2	26.9	36.9	28.8	0.8	15.1	938.1	26.1	81	1.7	79	49	30	24	55	2
911	30-Jun-15	83.9	54.5	51.1	69.3	95.9	59.9	69.2	63.2	64.7	37.6	24	29.3	41	54.3	33.5	30.8	30.3	33	46.3	30.5	21.9	28.3	41.6	26.4	38.4	32.9	38.8	36.5	0.7	9.4	940.7	24.5	88	1.4	114	48	66	34	80	3
912	1-Jul-15	77.6	83.9	54.5	51.1	69.3	95.9	80.8	72	66.8	34.3	37.6	24	29.3	41	54.3	35.9	32	31.3	43.4	46.3	30.5	21.9	28.3	41.6	44.8	40	45.9	71.7	0.7	10.6	941.5	25.6	80	1.1	121	71	50	38	83	4
913	2-Jul-15	99.9	77.6	83.9	54.5	51.1	69.3	88.8	87.1	79	47.4	34.3	37.6	24	29.3	41	40.8	39.8	35.8	52.5	43.4	46.3	30.5	21.9	28.3	47.9	47.4	59.4	35.5	1	12.9	940.6	25.1	91	0.6	115	60	55	34	81	5
914	3-Jul-15	35.6	99.9	77.6	83.9	54.5	51.1	67.8	71	74.3	19	47.4	34.3	37.6	24	29.3	33.2	33.5	34.6	16.6	52.5	43.4	46.3	30.5	21.9	34.6	37.5	30.8	60.3	0.6	8.5	944.6	21.9	89	1.5	88	53	35	32	56	6
915	4-Jul-15	48.5	35.6	99.9	77.6	83.9	54.5	42.1	61.3	65.4	28.8	19	47.4	34.3	37.6	24	23.9	31.7	32.3	19.8	16.6	52.5	43.4	46.3	30.5	18.2	29.6	38	58.2	0.6	8.5	947.3	21.2	86	1	54	25	29	17	37	7
916	5-Jul-15	54.3	48.5	35.6	99.9	77.6	83.9	51.4	46.1	59.6	32.1	28.8	19	47.4	34.3	37.6	30.4	26.6	31.8	22.1	19.8	16.6	52.5	43.4	46.3	20.9	19.5	33.5	73.4	0.7	9.9	947.5	22.9	78	1.2	60	22	38	21	39	1
917	6-Jul-15	56.3	54.3	48.5	35.6	99.9	77.6	55.3	53	48.7	34.8	32.1	28.8	19	47.4	34.3	33.4	31.9	28.7	21.5	22.1	19.8	16.6	52.5	43.4	21.8	21.1	31.8	87	0.6	9	946	23.9	76	1	151	91	60	39	112	2
918	7-Jul-15	76.4	56.3	54.3	48.5	35.6	99.9	66.3	62.3	58.8	47.4	34.8	32.1	28.8	19	47.4	41.1	38.1	35.8	29	21.5	22.1	19.8	16.6	52.5	25.3	24.2	40.1	100.4	0.8	11	945.1	25.3	75	1	81	41	40	19	62	3
919	8-Jul-15	108.1	76.4	56.3	54.3	48.5	35.6	92.3	80.3	73.8	62.1	47.4	34.8	32.1	28.8	19	54.8	48.1	44.1	46	29	21.5	22.1	19.8	16.6	37.5	32.2	56.8	91.3	1	15	944.4	25.1	80	1.3	67	42	25	15	52	4
920	9-Jul-15	74.4	108.1	76.4	56.3	54.3	48.5	91.3	86.3	78.8	47	62.1	47.4	34.8	32.1	28.8	54.6	52.2	47.8	27.4	46	29	21.5	22.1	19.8	36.7	34.1	33.1	80.1	0.8	10.3	947.3	23.2	86	1.7	85	44	41	19	66	5
921	10-Jul-15	83.8	74.4	108.1	76.4	56.3	54.3	79.1	88.8	85.7	48.9	47	62.1	47.4	34.8	32.1	47.9	52.7	51.3	34.9	27.4	46	29	21.5	22.1	31.1	36.1	43.9	97.9	1	12.6	947.5	24.8	75	0.9	83	48	35	23	60	6
922	11-Jul-15	96.8	83.8	74.4	108.1	76.4	56.3	90.3	85	90.8	56.6	48.9	47	62.1	47.4	34.8	52.8	50.8	53.7	40.1	34.9	27.4	46	29	21.5	37.5	34.1	48	100.9	0.9	14.5	944.1	26.1	73	1.1	54	24	30	13	41	7
923	12-Jul-15	149.1	96.8	83.8	74.4	108.1	76.4	122.9	109.9	101	87.3	56.6	48.9	47	62.1	47.4	71.9	64.3	59.9	61.9	40.1	34.9	27.4	46	29	51	45.6	58.3	100.4	1.1	16.3	940.8	26.5	75	1.1	65	40	25	16	49	1
924	13-Jul-15	111.8	149.1	96.8	83.8	74.4	108.1	130.4	119.2	110.3	68.5	87.3	56.6	48.9	47	62.1	77.9	70.8	65.3	43.3	61.9	40.1	34.9	27.4	46	52.6	48.4	57	46.9	1.1	15.3	942.3	24.8	86	1.3	90	46	44	19	71	2
925	14-Jul-15	105.1	111.8	149.1	96.8	83.8	74.4	108.4	122	115.7	61	68.5	87.3	56.6	48.9	47	64.8	72.3	68.3	44.1	43.3	61.9	40.1	34.9	27.4	43.7	49.8	51.1	23.7	1.2	13.3	941.3	23	94	0.9	96	50	46	19	77	3
926	15-Jul-15	63.5	105.1	111.8	149.1	96.8	83.8	84.3	93.5	107.4	36.1	61	68.5	87.3	56.6	48.9	48.6	55.2	63.2	27.4	44.1	43.3	61.9	40.1	34.9	35.8	38.3	44.6	71.9	0.8	13.8	942.4	24.7	78	1.6	93	53	40	19	74	4
927	16-Jul-15	98	63.5	105.1	111.8	149.1	96.8	80.8	88.9	94.6	53.6	36.1	61	68.5	87.3	56.6	44.9	50.3	54.8	44.4	27.4	44.1	43.3	61.9	40.1	35.9	38.6	65.9	98.1	1.2	17.9	941.2	26.3	69	1.3	86	39	47	22	64	5
928	17-Jul-15	73.3	98	63.5	105.1	111.8	149.1	85.6	78.3	85	39.5	53.6	36.1	61	68.5	87.3	46.6	43.1	47.6	33.8	44.4	27.4	44.1	43.3	61.9	39.1	35.2	49.4	96.5	1	18.9	941.7	26	68	1.5	79	35	44	24	55	6
929	18-Jul-15	82.5	73.3	98	63.5	105.1	111.8	77.9	84.6	79.3	50.8	39.5	53.6	36.1	61	68.5	45.1	48	45	31.8	33.8	44.4	27.4	44.1	43.3	32.8	36.6	49.3	110.3	1.1	13.9	941.5	25.3	74	1.5	69	41	28	25	44	7
930	19-Jul-15	76	82.5	73.3	98	63.5	105.1	79.3	77.3	82.4	44.1	50.8	39.5	53.6	36.1	61	47.4	44.8	47	31.9	31.8	33.8	44.4	27.4	44.1	31.8	32.5	45.8	119.1	0.9	12.3	942.7	26.6	68	1.4	63	33	30	19	44	1
931	20-Jul-15	102	76	82.5	73.3	98	63.5	89	86.8	83.4	60.3	44.1	50.8	39.5	53.6	36.1	52.2	51.7	48.7	41.8	31.9	31.8	33.8	44.4	27.4	36.8	35.1	64.1	96.5	1.1	19	942.7	25.8	74	0.9	79	44	35	28	51	2
932	21-Jul-15	72.5	102	76	82.5	73.3	98	87.3	83.5	83.3	45	60.3	44.1	50.8	39.5	53.6	52.6	49.8	50	27.5	41.8	31.9	31.8	33.8	44.4	34.6	33.7	43.6	69.3	0.9	8.6	943.5	24.3	87	1.3	213	90	123	67	146	3
933	22-Jul-15	53.4	72.5	102	76	82.5	73.3	62.9	76	76	32.8	45	60.3	44.1	50.8	39.5	38.9	46	45.5	20.6	27.5	41.8	31.9	31.8	33.8	24.1	30	34.4	95.6	0.8	13.4	942.7	26.5	73	1.1	93	39	54	23	70	4
934	23-Jul-15	46	53.4	72.5	102	76	82.5	49.7	57.3	68.5	20.8	32.8	45	60.3	44.1	50.8	26.8	32.8	39.7	25.3	20.6	27.5	41.8	31.9	31.8	22.9	24.5	38.9	94.3	0.6	14.3	944.3	27	67	1.1	71	38	33	22	49	5
935	24-Jul-15	65.3	46	53.4	72.5	102	76	55.6	54.9	59.3	27.3	20.8	32.8	45	60.3	44.1	24	26.9	31.4	38	25.3	20.6	27.5	41.8	31.9	31.6	28	55.8	90	0.8	15.1	945	26.8	67	1.2	92	47	45	23	69	6
936	25-Jul-15	74.4	65.3	46	53.4	72.5	102	69.8	61.9	59.8	34	27.3	20.8	32.8	45	60.3	30.6	27.3	28.7	40.4	38	25.3	20.6	27.5	41.8	39.2	34.5	49.5	99.9	0.7	19.1	941.8	26.3	66	1.2	82	38	44	25	57	7
937	26-Jul-15	103.8	74.4	65.3	46	53.4	72.5	89.1	81.1	72.3	49.6	34	27.3	20.8	32.8	45	41.8	37	32.9	54.1	40.4	38	25.3	20.6	27.5	47.3	44.2	61.5	103	1	24.1	941.4	26.5	67	1	69	33	36	14	55	1
938	27-Jul-15	93	103.8	74.4	65.3	46	53.4	98.4	90.4	84.1	47.1	49.6	34	27.3	20.8	32.8	48.4	43.6	39.5	45.9	54.1	40.4	38	25.3	20.6	50	46.8	51.3	94.7	1	18.6	942.9	25.7	73	1.9	112	58	53	25	87	2
939	28-Jul-15	80.3	93	103.8	74.4	65.3	46	86.6	92.3	87.9	41.7	47.1	49.6	34	27.3	20.8	44.4	46.2	43.1	38.6	45.9	54.1	40.4	38	25.3	42.2	46.2	50.1	92.3	0.9	14.9	942.7	25.6	70	0.9	87	47	40	27	60	3
940	29-Jul-15	111.6	80.3	93	103.8	74.4	65.3	96	95	97.2	60.8	41.7	47.1	49.6	34	27.3	51.2	49.9	49.8	50.9	38.6	45.9	54.1	40.4	38	44.7	45.1	43	123.6	1	17.3	941.9	27	72	0.8	88	41	47	26	62	4
941	30-Jul-15	78.4	111.6	80.3	93	103.8	74.4	95	90.1	90.8	43.6	60.8	41.7	47.1	49.6	34	52.2	48.7	48.3	34.8	50.9	38.6	45.9	54.1	40.4	42.8	41.4	44	106.9	0.9	11.5	942.1	26.2	80	1.4	68	43	25	16	52	5
942	31-Jul-15	76.3	78.4	111.6	80.3	93	103.8	77.3	88.8	86.6	41.6	43.6	60.8	41.7	47.1	49.6	42.6	48.7	46.9	34.6	34.8	50.9	38.6	45.9	54.1	34.7	40.1	34.6	63.6	0.9	13.1	942.7	27.4	74	0.7	139	66	73	43	96	6
943	1-Aug-15	65.1	76.3	78.4	111.6	80.3	93	70.7	73.3	82.8	34.6	41.6	43.6	60.8	41.7	47.1	38.1	40	45.2	30.5	34.6	34.8	50.9	38.6	45.9	32.6	33.3	33.5	97.3	0.8	13	942.9	28.2	75	1	112	61	51	23	89	7
944	2-Aug-15	64.3	65.1	76.3	78.4	111.6	80.3	64.7	68.5	71	33.4	34.6	41.6	43.6	60.8	41.7	34	36.5	38.3	30.9	30.5	34.6	34.8	50.9	38.6	30.7	32	38.4	98.1	0.9	12.8	942.5	28.8	74	1.1	62	31	31	18	44	1
945	3-Aug-15	60.3	64.3	65.1	76.3	78.4	111.6	62.3	63.2	66.5	33.3	33.4	34.6	41.6	43.6	60.8	33.3	33.8	35.7	27	30.9	30.5	34.6	34.8	50.9	28.9	29.5	30.9	82.5	0.9	12.3	940.7	26.2	84	2	98	55	43	27	71	2
946	4-Aug-15	36.3	60.3	64.3	65.1	76.3	78.4	48.3	53.6	56.5	19	33.3	33.4	34.6	41.6	43.6	26.1	28.5	30.1	17.3	27	30.9	30.5	34.6	34.8	22.1	25	27.4	56	0.7	11.9	942.7	23.4	90	1.9	116	59	57	29	87	3
947	5-Aug-15	44.7	36.3	60.3	64.3	65.1	76.3	40.5	47.1	51.4	22	19	33.3	33.4	34.6	41.6	20.5	24.8	26.9	22.7	17.3	27	30.9	30.5	34.6	20	22.3	31	82.8	0.6	13.4	942.9	24.4	76	1.1	99	47	52	34	65	4
948	6-Aug-15	93	44.7	36.3	60.3	64.3	65.1	68.9	58	58.6	47.4	22	19	33.3	33.4	34.6	34.7	29.5	30.4	45.6	22.7	17.3	27	30.9	30.5	34.1	28.5	64.9	91.4	1	17.7	943.5	26.1	76	0.9	67	39	28	18	49	5
949	7-Aug-15	81.1	93	44.7	36.3	60.3	64.3	87.1	72.9	63.8	41.4	47.4	22	19	33.3	33.4	44.4	36.9	32.5	39.8	45.6	22.7	17.3	27	30.9	42.7	36	56.6	50.1	0.9	14	946.1	22.6	90	1.7	79	47	32	19	60	6
950	8-Aug-15	38.6	81.1	93	44.7	36.3	60.3	59.9	70.9	64.4	21.1	41.4	47.4	22	19	33.3	31.3	36.6	33	17.5	39.8	45.6	22.7	17.3	27	28.6	34.3	28.3	43.3	0.7	10.6	948.2	22.7	87	1.8	65	31	34	18	47	7
951	9-Aug-15	37.6	38.6	81.1	93	44.7	36.3	38.1	52.4	62.6	20.5	21.1	41.4	47.4	22	19	20.8	27.7	32.6	17.1	17.5	39.8	45.6	22.7	17.3	17.3	24.8	31.8	58.9	0.7	8.3	948.1	21.8	89	1.5	50	26	24	17	33	1
952	10-Aug-15	56.1	37.6	38.6	81.1	93	44.7	46.8	44.1	53.4	28.4	20.5	21.1	41.4	47.4	22	24.4	23.3	27.8	27.8	17.1	17.5	39.8	45.6	22.7	22.4	20.8	44.5	54.3	0.9	15.3	946.7	24	80	1	106	59	47	29	77	2
953	11-Aug-15	92.8	56.1	37.6	38.6	81.1	93	74.4	62.1	56.3	48.6	28.4	20.5	21.1	41.4	47.4	38.5	32.5	29.7	44.1	27.8	17.1	17.5	39.8	45.6	35.9	29.6	50.6	63.5	1	12	945.6	25.8	80	0.9	77	46	31	18	59	3
954	12-Aug-15	107.3	92.8	56.1	37.6	38.6	81.1	100	85.4	73.4	58.1	48.6	28.4	20.5	21.1	41.4	53.4	45	38.9	49.1	44.1	27.8	17.1	17.5	39.8	46.6	40.3	44.8	74.8	0.9	13.5	944.2	26	83	1	96	43	53	26	70	4
955	13-Aug-15	137.6	107.3	92.8	56.1	37.6	38.6	122.4	112.5	98.4	76.9	58.1	48.6	28.4	20.5	21.1	67.5	61.2	53	60.8	49.1	44.1	27.8	17.1	17.5	54.9	51.3	56.9	69.8	1.1	20.1	943.9	26.9	80	1.2	81	49	32	20	61	5
956	14-Aug-15	73.9	137.6	107.3	92.8	56.1	37.6	105.8	106.3	102.9	45	76.9	58.1	48.6	28.4	20.5	60.9	60	57.2	28.9	60.8	49.1	44.1	27.8	17.1	44.8	46.3	50.1	36.4	0.9	12	943.5	23.8	92	1.8	76	39	37	22	54	6
957	15-Aug-15	48.8	73.9	137.6	107.3	92.8	56.1	61.3	86.8	91.9	27.9	45	76.9	58.1	48.6	28.4	36.4	49.9	52	20.9	28.9	60.8	49.1	44.1	27.8	24.9	36.8	40.6	85.3	0.8	11.5	943.4	25.9	75	1	79	33	46	20	59	7
958	16-Aug-15	60	48.8	73.9	137.6	107.3	92.8	54.4	60.9	80.1	33.8	27.9	45	76.9	58.1	48.6	30.8	35.5	45.9	26.3	20.9	28.9	60.8	49.1	44.1	23.6	25.3	41.3	44.8	0.9	15.9	943.2	23.6	90	1.6	50	26	24	19	31	1
959	17-Aug-15	16.7	60	48.8	73.9	137.6	107.3	38.4	41.8	49.8	10.4	33.8	27.9	45	76.9	58.1	22.1	24	29.3	6.3	26.3	20.9	28.9	60.8	49.1	16.3	17.8	15.7	69	0.5	7	943.8	21.1	94	3.4	111	58	53	35	76	2
960	18-Aug-15	44.1	16.7	60	48.8	73.9	137.6	30.4	40.3	42.4	25.6	10.4	33.8	27.9	45	76.9	18	23.3	24.4	18.6	6.3	26.3	20.9	28.9	60.8	12.4	17	40.6	41.2	0.8	10.6	945.3	23	86	0.8	107	56	51	22	85	3
961	19-Aug-15	39.3	44.1	16.7	60	48.8	73.9	41.7	33.4	40	20	25.6	10.4	33.8	27.9	45	22.8	18.7	22.4	19.3	18.6	6.3	26.3	20.9	28.9	18.9	14.7	36.9	65.6	0.7	10.6	949.9	23.2	79	1.7	83	44	39	27	56	4
962	20-Aug-15	67.4	39.3	44.1	16.7	60	48.8	53.3	50.3	41.9	31.5	20	25.6	10.4	33.8	27.9	25.8	25.7	21.9	35.9	19.3	18.6	6.3	26.3	20.9	27.6	24.6	53	73.7	0.8	13.9	950.6	24.8	62	1.7	96	41	54	19	77	5
963	21-Aug-15	113.3	67.4	39.3	44.1	16.7	60	90.3	73.3	66	57.3	31.5	20	25.6	10.4	33.8	44.4	36.3	33.6	56	35.9	19.3	18.6	6.3	26.3	45.9	37	73.3	80.1	1.1	20.3	947.9	24.1	77	0.8	91	44	46	22	69	6
964	22-Aug-15	133.4	113.3	67.4	39.3	44.1	16.7	123.3	104.7	88.3	75.1	57.3	31.5	20	25.6	10.4	66.2	54.6	46	58.3	56	35.9	19.3	18.6	6.3	57.1	50	78.9	86.6	1.3	21.4	945.1	24.4	77	1	153	74	79	48	105	7
965	23-Aug-15	131.1	133.4	113.3	67.4	39.3	44.1	132.3	125.9	111.3	79	75.1	57.3	31.5	20	25.6	77.1	70.5	60.7	52.1	58.3	56	35.9	19.3	18.6	55.2	55.5	61.6	108.3	1.1	24.1	943.6	25.4	73	1	56	34	22	16	40	1
966	24-Aug-15	91.5	131.1	133.4	113.3	67.4	39.3	111.3	118.7	117.3	58.5	79	75.1	57.3	31.5	20	68.8	70.9	67.5	33	52.1	58.3	56	35.9	19.3	42.6	47.8	52.8	51.2	1	15.9	944.1	22	91	1.6	72	39	33	25	47	2
967	25-Aug-15	61.6	91.5	131.1	133.4	113.3	67.4	76.6	94.8	104.4	43.9	58.5	79	75.1	57.3	31.5	51.2	60.5	64.1	17.8	33	52.1	58.3	56	35.9	25.4	34.3	39.8	51.9	0.8	10.1	946.6	21.9	91	1.3	88	45	42	19	69	3
968	26-Aug-15	56	61.6	91.5	131.1	133.4	113.3	58.8	69.7	85.1	40.9	43.9	58.5	79	75.1	57.3	42.4	47.8	55.6	15.1	17.8	33	52.1	58.3	56	16.4	22	48	42.4	0.9	8	948.4	21.3	94	1.2	80	38	42	25	55	4
969	27-Aug-15	65	56	61.6	91.5	131.1	133.4	60.5	60.9	68.5	44	40.9	43.9	58.5	79	75.1	42.4	42.9	46.8	21	15.1	17.8	33	52.1	58.3	18.1	18	47	35.7	1	10.1	947.8	21.8	93	1.2	89	41	48	27	62	5
970	28-Aug-15	72.3	65	56	61.6	91.5	131.1	68.6	64.4	63.7	46.9	44	40.9	43.9	58.5	79	45.4	43.9	43.9	25.4	21	15.1	17.8	33	52.1	23.2	20.5	49.5	51.6	1	9.4	947.9	22.6	87	0.8	109	62	47	36	73	6
971	29-Aug-15	73.9	72.3	65	56	61.6	91.5	73.1	70.4	66.8	45.5	46.9	44	40.9	43.9	58.5	46.2	45.5	44.3	28.4	25.4	21	15.1	17.8	33	26.9	24.9	55.8	55.4	1.2	10.8	946.5	24.2	85	1.1	49	23	26	16	33	7
972	30-Aug-15	109	73.9	72.3	65	56	61.6	91.4	85	80	66.1	45.5	46.9	44	40.9	43.9	55.8	52.8	50.6	42.9	28.4	25.4	21	15.1	17.8	35.6	32.2	70.1	49.7	1.4	13.9	946.5	23.5	86	1.2	50	25	25	13	37	1
973	31-Aug-15	130.9	109	73.9	72.3	65	56	119.9	104.6	96.5	78.6	66.1	45.5	46.9	44	40.9	72.4	63.4	59.3	52.3	42.9	28.4	25.4	21	15.1	47.6	41.2	73.9	44.8	1.4	15.5	946.9	23.6	89	0.9	177	96	81	43	134	2
974	1-Sep-15	110.4	130.9	109	73.9	72.3	65	120.6	116.8	106	70.6	78.6	66.1	45.5	46.9	44	74.6	71.8	65.2	39.8	52.3	42.9	28.4	25.4	21	46	45	52.3	65	1.1	17.4	946.2	24.6	84	0.9	96	51	45	37	59	3
975	2-Sep-15	73.6	110.4	130.9	109	73.9	72.3	92	105	106	49.8	70.6	78.6	66.1	45.5	46.9	60.2	66.3	66.3	23.9	39.8	52.3	42.9	28.4	25.4	31.8	38.6	45.9	57.1	0.9	13.5	947.8	22.4	91	1.2	96	59	37	19	77	4
976	3-Sep-15	41.6	73.6	110.4	130.9	109	73.9	57.6	75.2	89.1	30.8	49.8	70.6	78.6	66.1	45.5	40.3	50.4	57.4	10.9	23.9	39.8	52.3	42.9	28.4	17.4	24.8	26.1	69	0.8	7.8	946.9	21.4	94	1.1	54	25	29	18	36	5
977	4-Sep-15	38.1	41.6	73.6	110.4	130.9	109	39.9	51.1	65.9	26.6	30.8	49.8	70.6	78.6	66.1	28.7	35.7	44.4	11.6	10.9	23.9	39.8	52.3	42.9	11.2	15.4	32.9	34.3	1	7.1	946	22.6	94	1.8	60	33	27	21	39	6
978	5-Sep-15	52.1	38.1	41.6	73.6	110.4	130.9	45.1	44	51.4	33	26.6	30.8	49.8	70.6	78.6	29.8	30.1	35	19.1	11.6	10.9	23.9	39.8	52.3	15.4	13.9	53.9	21.3	1.2	10.7	947.4	23.3	91	1.3	62	32	30	15	47	7
979	6-Sep-15	50.6	52.1	38.1	41.6	73.6	110.4	51.4	47	45.6	22.4	33	26.6	30.8	49.8	70.6	27.7	27.3	28.2	28.3	19.1	11.6	10.9	23.9	39.8	23.7	19.7	49.8	67.7	0.8	12.4	947.3	24.4	73	1.5	68	33	35	16	52	1
980	7-Sep-15	68.6	50.6	52.1	38.1	41.6	73.6	59.6	57.1	52.4	35.4	22.4	33	26.6	30.8	49.8	28.9	30.3	29.3	33.1	28.3	19.1	11.6	10.9	23.9	30.7	26.8	42.7	56.2	0.9	16.6	946.1	24.8	81	0.7	84	46	38	31	53	2
981	8-Sep-15	33.6	68.6	50.6	52.1	38.1	41.6	51.1	50.9	51.2	21.9	35.4	22.4	33	26.6	30.8	28.7	26.6	28.2	11.8	33.1	28.3	19.1	11.6	10.9	22.4	24.4	35.3	51.5	0.8	6.6	946.3	21.6	95	1.5	73	37	36	24	49	3
982	9-Sep-15	15.6	33.6	68.6	50.6	52.1	38.1	24.6	39.3	42.1	10.6	21.9	35.4	22.4	33	26.6	16.3	22.6	22.6	5	11.8	33.1	28.3	19.1	11.6	8.4	16.6	26.6	53.2	0.8	6.8	949	21	95	2.9	80	38	42	25	55	4
983	10-Sep-15	19	15.6	33.6	68.6	50.6	52.1	17.3	22.8	34.2	10.5	10.6	21.9	35.4	22.4	33	10.6	14.3	19.6	8.5	5	11.8	33.1	28.3	19.1	6.8	8.4	29.1	40.7	0.8	8	950.7	21.5	87	1.9	89	54	35	22	67	5
984	11-Sep-15	42.1	19	15.6	33.6	68.6	50.6	30.6	25.6	27.6	19.4	10.5	10.6	21.9	35.4	22.4	14.9	13.5	15.6	22.8	8.5	5	11.8	33.1	28.3	15.6	12.1	49.6	31.1	1.1	9.1	952.6	21.8	88	1.2	73	37	36	23	50	6
985	12-Sep-15	73.3	42.1	19	15.6	33.6	68.6	57.7	44.8	37.5	34.1	19.4	10.5	10.6	21.9	35.4	26.8	21.3	18.7	39.1	22.8	8.5	5	11.8	33.1	30.9	23.5	57	30.8	1	14.6	958.2	21	85	0.9	70	35	35	25	45	7
986	13-Sep-15	56	73.3	42.1	19	15.6	33.6	64.6	57.1	47.6	28.9	34.1	19.4	10.5	10.6	21.9	31.5	27.5	23.2	27.1	39.1	22.8	8.5	5	11.8	33.1	29.7	39.3	52.5	0.8	17.1	955.3	21	74	1.3	69	40	29	22	47	1
987	14-Sep-15	81.3	56	73.3	42.1	19	15.6	68.6	70.2	63.2	45.6	28.9	34.1	19.4	10.5	10.6	37.3	36.2	32	35.6	27.1	39.1	22.8	8.5	5	31.4	34	50.5	59.4	0.9	16.1	952.9	20.8	82	1.1	86	44	42	25	61	2
988	15-Sep-15	156.5	81.3	56	73.3	42.1	19	118.9	97.9	91.8	87.3	45.6	28.9	34.1	19.4	10.5	66.4	53.9	49	69.3	35.6	27.1	39.1	22.8	8.5	52.4	44	73.1	42.8	1.3	19.8	952.3	21.1	83	1	106	58	48	37	69	3
989	16-Sep-15	48.8	156.5	81.3	56	73.3	42.1	102.6	95.5	85.6	30.8	87.3	45.6	28.9	34.1	19.4	59	54.5	48.1	18	69.3	35.6	27.1	39.1	22.8	43.6	41	38.8	45.3	0.8	6.9	951.2	19.1	96	1.2	154	81	73	45	109	4
990	17-Sep-15	37.3	48.8	156.5	81.3	56	73.3	43	80.8	80.9	22.9	30.8	87.3	45.6	28.9	34.1	26.8	47	46.6	14.4	18	69.3	35.6	27.1	39.1	16.2	33.9	36.6	56.8	0.8	7.3	953.1	19.6	88	1.7	221	121	100	67	154	5
991	18-Sep-15	45.4	37.3	48.8	156.5	81.3	56	41.3	43.8	72	26.4	22.9	30.8	87.3	45.6	28.9	24.6	26.7	41.8	19	14.4	18	69.3	35.6	27.1	16.7	17.1	44.4	47.3	1	9	954.2	21	86	1.2	76	45	31	19	57	6
992	19-Sep-15	51.8	45.4	37.3	48.8	156.5	81.3	48.6	44.8	45.8	34	26.4	22.9	30.8	87.3	45.6	30.2	27.8	28.5	17.8	19	14.4	18	69.3	35.6	18.4	17	46.1	54.4	1	9.5	952.5	21	87	1.3	74	29	45	24	50	7
993	20-Sep-15	78	51.8	45.4	37.3	48.8	156.5	64.9	58.4	53.1	44.8	34	26.4	22.9	30.8	87.3	39.4	35	32	33.3	17.8	19	14.4	18	69.3	25.5	23.3	54	35.3	1.1	13.6	950.4	20.4	91	1.1	67	35	32	21	46	1
994	21-Sep-15	59.1	78	51.8	45.4	37.3	48.8	68.6	63	58.6	39.1	44.8	34	26.4	22.9	30.8	41.9	39.3	36.1	20	33.3	17.8	19	14.4	18	26.6	23.7	44.4	38.2	1	11.3	946.8	20.1	92	1	81	46	35	33	48	2
995	22-Sep-15	47.6	59.1	78	51.8	45.4	37.3	53.4	61.6	59.1	32.4	39.1	44.8	34	26.4	22.9	35.8	38.8	37.6	15.3	20	33.3	17.8	19	14.4	17.6	22.8	44.4	39.2	1	9.3	947.9	19.9	92	1.5	109	50	59	33	76	3
996	23-Sep-15	71.6	47.6	59.1	78	51.8	45.4	59.6	59.5	64.1	43.8	32.4	39.1	44.8	34	26.4	38.1	38.4	40	27.9	15.3	20	33.3	17.8	19	21.6	21	49	37.8	1.1	14.9	946.7	20.4	91	0.9	95	54	41	38	57	4
997	24-Sep-15	32.5	71.6	47.6	59.1	78	51.8	52.1	50.6	52.7	18.6	43.8	32.4	39.1	44.8	34	31.2	31.6	33.5	13.9	27.9	15.3	20	33.3	17.8	20.9	19	44.6	45.2	0.9	10.4	945.6	20.1	86	1.7	80	55	25	22	58	5
998	25-Sep-15	40.3	32.5	71.6	47.6	59.1	78	36.4	48.1	48	23.5	18.6	43.8	32.4	39.1	44.8	21.1	28.6	29.6	16.8	13.9	27.9	15.3	20	33.3	15.3	19.5	42.8	50.8	0.9	10.1	947.6	21	80	1.4	97	56	41	32	65	6
999	26-Sep-15	54	40.3	32.5	71.6	47.6	59.1	47.1	42.3	49.6	34.1	23.5	18.6	43.8	32.4	39.1	28.8	25.4	30	19.9	16.8	13.9	27.9	15.3	20	18.3	16.8	46	46.8	1	11.4	949.3	20.1	85	1.4	56	28	28	18	38	7
1000	27-Sep-15	37.5	54	40.3	32.5	71.6	47.6	45.8	43.9	41.1	24.1	34.1	23.5	18.6	43.8	32.4	29.1	27.3	25.1	13.4	19.9	16.8	13.9	27.9	15.3	16.6	16.7	30.6	35.6	0.9	11.5	949.8	19.3	91	1.6	49	28	21	18	31	1
1001	28-Sep-15	43.3	37.5	54	40.3	32.5	71.6	40.4	44.9	43.8	26.3	24.1	34.1	23.5	18.6	43.8	25.2	28.2	27	17	13.4	19.9	16.8	13.9	27.9	15.2	16.8	38.9	34.7	0.9	9.4	950.1	20.4	88	1.2	99	52	46	36	63	2
1002	29-Sep-15	61	43.3	37.5	54	40.3	32.5	52.1	47.3	48.9	36.9	26.3	24.1	34.1	23.5	18.6	31.6	29.1	30.4	24.1	17	13.4	19.9	16.8	13.9	20.6	18.2	46.5	23.5	1	8.6	951.1	20.7	93	1	97	51	46	39	58	3
1003	30-Sep-15	81.9	61	43.3	37.5	54	40.3	71.4	62.1	55.9	49	36.9	26.3	24.1	34.1	23.5	42.9	37.4	34.1	32.9	24.1	17	13.4	19.9	16.8	28.5	24.7	44.5	15.3	1.1	12.3	951.9	20.9	94	1.1	107	53	54	26	81	4
1004	1-Oct-15	66.3	81.9	61	43.3	37.5	54	74.1	69.7	63.1	21.9	49	36.9	26.3	24.1	34.1	35.4	35.9	33.5	44.4	32.9	24.1	17	13.4	19.9	38.6	33.8	44.9	38	0.6	9.1	959.2	18.8	70	1.3	57	28	29	16	41	5
1005	2-Oct-15	118	66.3	81.9	61	43.3	37.5	92.1	88.7	81.8	49.3	21.9	49	36.9	26.3	24.1	35.6	40	39.3	68.8	44.4	32.9	24.1	17	13.4	56.6	48.7	45	59.3	0.7	21.3	953.6	17.2	76	1.1	42	22	20	9	33	6
1006	3-Oct-15	110.8	118	66.3	81.9	61	43.3	114.4	98.3	94.2	56.3	49.3	21.9	49	36.9	26.3	52.8	42.5	44.1	54.5	68.8	44.4	32.9	24.1	17	61.6	55.9	48.9	38.9	0.8	15	955.5	18.7	79	1.1	44	18	26	13	31	7
1007	4-Oct-15	40.9	110.8	118	66.3	81.9	61	75.8	89.9	84	20.4	56.3	49.3	21.9	49	36.9	38.3	42	36.9	20.5	54.5	68.8	44.4	32.9	24.1	37.5	47.9	30	51.4	0.5	10.3	959.7	18.1	74	1.5	48	23	25	16	32	1
1008	5-Oct-15	79.9	40.9	110.8	118	66.3	81.9	60.4	77.2	87.4	42.1	20.4	56.3	49.3	21.9	49	31.3	39.6	42	37.8	20.5	54.5	68.8	44.4	32.9	29.1	37.6	46.5	29.5	0.8	11.8	958.3	18.2	82	1	51	26	25	11	40	2
1009	6-Oct-15	138.4	79.9	40.9	110.8	118	66.3	109.1	86.4	92.5	78.1	42.1	20.4	56.3	49.3	21.9	60.1	46.9	49.2	60.3	37.8	20.5	54.5	68.8	44.4	49	39.5	64.5	21.2	1.1	12.3	953.3	18.3	90	0.9	71	32	39	19	52	3
1010	7-Oct-15	139.6	138.4	79.9	40.9	110.8	118	139	119.3	99.7	81.6	78.1	42.1	20.4	56.3	49.3	79.9	67.3	55.6	58	60.3	37.8	20.5	54.5	68.8	59.1	52	65.8	29.4	1.3	15.1	953.3	19.9	85	0.9	59	32	27	11	48	4
1011	8-Oct-15	156.5	139.6	138.4	79.9	40.9	110.8	148.1	144.8	128.6	90.5	81.6	78.1	42.1	20.4	56.3	86.1	83.4	73.1	66	58	60.3	37.8	20.5	54.5	62	61.4	70.4	33.1	1.4	19.1	954.2	20.6	87	1.3	108	63	44	23	85	5
1012	9-Oct-15	74.8	156.5	139.6	138.4	79.9	40.9	115.6	123.6	127.3	35.1	90.5	81.6	78.1	42.1	20.4	62.8	69.1	71.3	39.6	66	58	60.3	37.8	20.5	52.8	54.5	51.3	28.3	0.8	13.1	955.9	18.1	85	1.3	81	51	30	19	62	6
1013	10-Oct-15	82.9	74.8	156.5	139.6	138.4	79.9	78.8	104.7	113.4	43.8	35.1	90.5	81.6	78.1	42.1	39.4	56.5	62.8	39.1	39.6	66	58	60.3	37.8	39.4	48.3	52.1	36.6	0.9	21.8	956.2	18.2	82	1.1	84	39	45	28	56	7
1014	11-Oct-15	94.1	82.9	74.8	156.5	139.6	138.4	88.5	83.9	102.1	54.9	43.8	35.1	90.5	81.6	78.1	49.3	44.6	56.1	39.3	39.1	39.6	66	58	60.3	39.2	39.3	56.9	46.3	1	17.6	958.7	18.6	78	1.2	74	33	41	16	58	1
1015	12-Oct-15	127.6	94.1	82.9	74.8	156.5	139.6	110.8	101.5	94.8	75.7	54.9	43.8	35.1	90.5	81.6	65.3	58.1	52.4	51.9	39.3	39.1	39.6	66	58	45.6	43.4	65.9	59	1.3	17.9	957.8	17.7	77	1.1	190	66	124	63	127	2
1016	13-Oct-15	168	127.6	94.1	82.9	74.8	156.5	147.8	129.9	118.1	98	75.7	54.9	43.8	35.1	90.5	86.9	76.2	68.1	70	51.9	39.3	39.1	39.6	66	60.9	53.7	76.8	59.6	1.4	23.3	956.1	19.4	79	0.8	102	53	49	31	71	3
1017	14-Oct-15	157.8	168	127.6	94.1	82.9	74.8	162.9	151.1	136.9	101.5	98	75.7	54.9	43.8	35.1	99.8	91.7	82.5	56.3	70	51.9	39.3	39.1	39.6	63.1	59.4	71	69.9	1.3	17	956.1	20.7	78	0.9	98	53	45	32	66	4
1018	15-Oct-15	191.1	157.8	168	127.6	94.1	82.9	174.4	172.3	161.1	126.4	101.5	98	75.7	54.9	43.8	113.9	108.6	100.4	64.8	56.3	70	51.9	39.3	39.1	60.5	63.7	70.6	81.3	1.3	25.4	954.9	21.1	85	0.7	83	47	36	31	52	5
1019	16-Oct-15	183.6	191.1	157.8	168	127.6	94.1	187.4	177.5	175.1	115.5	126.4	101.5	98	75.7	54.9	120.9	114.5	110.3	68.1	64.8	56.3	70	51.9	39.3	66.4	63	75	65.5	1.4	31.8	953	21	79	1	75	33	42	19	56	6
1020	17-Oct-15	131.5	183.6	191.1	157.8	168	127.6	157.6	168.8	166	80.9	115.5	126.4	101.5	98	75.7	98.2	107.6	106.1	50.6	68.1	64.8	56.3	70	51.9	59.4	61.2	66.3	34.3	1.1	27.4	954	19.2	92	1.4	62	34	28	17	45	7
1021	18-Oct-15	79.9	131.5	183.6	191.1	157.8	168	105.7	131.7	146.5	50.3	80.9	115.5	126.4	101.5	98	65.6	82.2	93.3	29.6	50.6	68.1	64.8	56.3	70	40.1	49.5	55.8	46.9	1.2	11.3	955.2	20.3	83	1.1	79	43	36	29	50	1
1022	19-Oct-15	149	79.9	131.5	183.6	191.1	157.8	114.4	120.1	136	87.8	50.3	80.9	115.5	126.4	101.5	69	73	83.6	61.3	29.6	50.6	68.1	64.8	56.3	45.4	47.2	67.1	42.7	1.4	19.5	953.1	18.9	86	0.9	84	42	42	29	55	2
1023	20-Oct-15	132.9	149	79.9	131.5	183.6	191.1	140.9	120.6	123.3	81.1	87.8	50.3	80.9	115.5	126.4	84.4	73	75	51.8	61.3	29.6	50.6	68.1	64.8	56.5	47.5	61.8	50.2	1.1	17.1	949.8	20	89	0.8	85	30	54	24	61	3
1024	21-Oct-15	159.6	132.9	149	79.9	131.5	183.6	146.3	147.2	130.3	102.3	81.1	87.8	50.3	80.9	115.5	91.7	90.4	80.3	57.4	51.8	61.3	29.6	50.6	68.1	54.6	56.8	63.4	55.9	1.2	22.4	948.8	21.3	83	1	92	52	40	31	61	4
1025	22-Oct-15	77.9	159.6	132.9	149	79.9	131.5	118.8	123.5	129.8	54.6	102.3	81.1	87.8	50.3	80.9	78.4	79.3	81.4	23.3	57.4	51.8	61.3	29.6	50.6	40.3	44.1	43.3	45.6	0.8	15	950.2	20	86	1.7	109	59	50	33	76	5
1026	23-Oct-15	65.8	77.9	159.6	132.9	149	79.9	71.8	101.1	109	49	54.6	102.3	81.1	87.8	50.3	51.8	68.6	71.8	16.8	23.3	57.4	51.8	61.3	29.6	20	32.5	41.5	38.7	0.8	11	950.9	17.8	90	1.6	84	40	44	34	50	6
1027	24-Oct-15	72.5	65.8	77.9	159.6	132.9	149	69.1	72	93.9	52.3	49	54.6	102.3	81.1	87.8	50.6	52	64.5	20.3	16.8	23.3	57.4	51.8	61.3	18.5	20.1	43.5	37.1	0.9	11.6	950.5	17.3	88	1.6	68	40	28	24	44	7
1028	25-Oct-15	65	72.5	65.8	77.9	159.6	132.9	68.8	67.8	70.3	42.1	52.3	49	54.6	102.3	81.1	47.2	47.8	49.5	22.9	20.3	16.8	23.3	57.4	51.8	21.6	20	47.1	36.4	1	11	951.3	18.9	85	0.9	79	33	46	26	53	1
1029	26-Oct-15	46.9	65	72.5	65.8	77.9	159.6	55.9	61.5	62.5	27.5	42.1	52.3	49	54.6	102.3	34.8	40.6	42.7	19.4	22.9	20.3	16.8	23.3	57.4	21.1	20.8	44.5	26.4	0.8	10	954.1	17.9	84	1.5	91	48	43	20	71	2
1030	27-Oct-15	58.9	46.9	65	72.5	65.8	77.9	52.9	56.9	60.8	26.9	27.5	42.1	52.3	49	54.6	27.2	32.2	37.2	32	19.4	22.9	20.3	16.8	23.3	25.7	24.8	50.1	23.7	0.6	13.1	956.5	15.1	79	1.1	101	52	49	20	81	3
1031	28-Oct-15	87	58.9	46.9	65	72.5	65.8	72.9	64.3	64.4	46	26.9	27.5	42.1	52.3	49	36.4	33.5	35.6	41	32	19.4	22.9	20.3	16.8	36.5	30.8	51.1	32.9	0.8	14.6	953.5	16	71	1.2	87	41	45	24	63	4
1032	29-Oct-15	68.8	87	58.9	46.9	65	72.5	77.9	71.5	65.4	36.6	46	26.9	27.5	42.1	52.3	41.3	36.5	34.3	32.1	41	32	19.4	22.9	20.3	36.6	35	49.9	26.7	0.7	12.6	956.1	16.4	76	0.8	99	55	44	37	62	5
1033	30-Oct-15	57.9	68.8	87	58.9	46.9	65	63.3	71.2	68.1	29.9	36.6	46	26.9	27.5	42.1	33.3	37.5	34.8	28	32.1	41	32	19.4	22.9	30.1	33.7	40	28.5	0.6	14.1	959.4	16	75	1.5	114	68	46	46	68	6
1034	31-Oct-15	30	57.9	68.8	87	58.9	46.9	43.9	52.2	60.9	17.5	29.9	36.6	46	26.9	27.5	23.7	28	32.5	12.5	28	32.1	41	32	19.4	20.3	24.2	30.5	33.9	0.5	8	964.5	13.6	80	2	89	42	47	28	61	7
1035	1-Nov-15	53.9	30	57.9	68.8	87	58.9	41.9	47.3	52.6	32.9	17.5	29.9	36.6	46	26.9	25.2	26.8	29.2	21	12.5	28	32.1	41	32	16.8	20.5	37.1	42.7	0.7	10.9	964.1	13.9	80	1.1	62	38	24	15	47	1
1036	2-Nov-15	84.6	53.9	30	57.9	68.8	87	69.3	56.2	56.6	56.6	32.9	17.5	29.9	36.6	46	44.8	35.7	34.2	28	21	12.5	28	32.1	41	24.5	20.5	49.9	26.5	0.8	13.5	958.5	14.7	82	1	98	53	45	30	68	2
1037	3-Nov-15	108	84.6	53.9	30	57.9	68.8	96.3	82.2	69.1	70.3	56.6	32.9	17.5	29.9	36.6	63.4	53.3	44.3	37.8	28	21	12.5	28	32.1	32.9	28.9	53.7	14.8	0.9	18.1	954.9	13.8	86	1	120	59	61	42	78	3
1038	4-Nov-15	121.3	108	84.6	53.9	30	57.9	114.6	104.6	91.9	72.1	70.3	56.6	32.9	17.5	29.9	71.2	66.3	58	49.1	37.8	28	21	12.5	28	43.4	38.3	46.9	16.5	0.9	22.1	954.3	14.1	87	1.3	97	45	52	22	75	4
1039	5-Nov-15	107.5	121.3	108	84.6	53.9	30	114.4	112.3	105.3	63.3	72.1	70.3	56.6	32.9	17.5	67.7	68.5	65.6	44.3	49.1	37.8	28	21	12.5	46.7	43.7	50	15.7	0.9	15.6	950.2	14.5	84	0.8	105	54	51	41	64	5
1040	6-Nov-15	101	107.5	121.3	108	84.6	53.9	104.3	109.9	109.4	61.1	63.3	72.1	70.3	56.6	32.9	62.2	65.5	66.7	39.9	44.3	49.1	37.8	28	21	42.1	44.4	52.8	17.4	1	11.9	947.4	16	84	1.2	111	64	47	33	78	6
1041	7-Nov-15	33.1	101	107.5	121.3	108	84.6	67.1	80.5	90.7	17.4	61.1	63.3	72.1	70.3	56.6	39.3	47.3	53.5	15.8	39.9	44.3	49.1	37.8	28	27.8	33.3	32.9	20.2	0.9	10.6	951.2	15.8	83	1.5	63	23	40	18	45	7
1042	8-Nov-15	54.9	33.1	101	107.5	121.3	108	44	63	74.1	28.6	17.4	61.1	63.3	72.1	70.3	23	35.7	42.6	26.3	15.8	39.9	44.3	49.1	37.8	21	27.3	45.9	36.3	0.9	10.8	956.5	14.9	74	1.1	61	32	29	18	43	1
1043	9-Nov-15	151.3	54.9	33.1	101	107.5	121.3	103.1	79.8	85.1	87.5	28.6	17.4	61.1	63.3	72.1	58.1	44.5	48.7	63.8	26.3	15.8	39.9	44.3	49.1	45	35.3	72	16.5	1.4	26.6	956.3	13.9	86	1.2	159	85	74	43	116	2
1044	10-Nov-15	64.8	151.3	54.9	33.1	101	107.5	108	90.3	76	38.8	87.5	28.6	17.4	61.1	63.3	63.1	51.6	43.1	26	63.8	26.3	15.8	39.9	44.3	44.9	38.7	44.5	23.3	0.9	14.8	954.7	14.8	81	1.4	102	58	44	32	70	3
1045	11-Nov-15	35	64.8	151.3	54.9	33.1	101	49.9	83.7	76.5	22.6	38.8	87.5	28.6	17.4	61.1	30.7	49.6	44.4	12.4	26	63.8	26.3	15.8	39.9	19.2	34	32.1	8.1	0.9	9.3	954.9	14.2	90	1.9	110	63	47	35	75	4
1046	12-Nov-15	28.3	35	64.8	151.3	54.9	33.1	31.6	42.7	69.8	18.5	22.6	38.8	87.5	28.6	17.4	20.6	26.6	41.8	9.8	12.4	26	63.8	26.3	15.8	11.1	16	29.8	9.5	1	6.9	956.6	12.9	93	2.1	87	50	37	22	65	5
1047	13-Nov-15	50.1	28.3	35	64.8	151.3	54.9	39.2	37.8	44.5	33	18.5	22.6	38.8	87.5	28.6	25.8	24.7	28.2	17.1	9.8	12.4	26	63.8	26.3	13.4	13.1	34.3	7.7	1.2	7.4	955.1	12.9	92	1.2	71	41	30	27	44	6
1048	14-Nov-15	65.5	50.1	28.3	35	64.8	151.3	57.8	48	44.7	43.1	33	18.5	22.6	38.8	87.5	38.1	31.5	29.3	22.4	17.1	9.8	12.4	26	63.8	19.8	16.4	41.6	8.2	1.3	11.5	949.8	13	97	1.2	52	24	28	14	38	7
1049	15-Nov-15	48.6	65.5	50.1	28.3	35	64.8	57.1	54.8	48.1	29.6	43.1	33	18.5	22.6	38.8	36.4	35.3	31.1	19	22.4	17.1	9.8	12.4	26	20.7	19.5	44.9	29.7	1.2	12	950	14.3	83	1.1	59	29	30	12	47	1
1050	16-Nov-15	91.4	48.6	65.5	50.1	28.3	35	70	68.5	63.9	51.6	29.6	43.1	33	18.5	22.6	40.6	41.5	39.3	39.8	19	22.4	17.1	9.8	12.4	29.4	27	51.8	14.7	1.1	12.6	949.5	14.4	88	1.3	123	61	62	43	80	2
1051	17-Nov-15	74	91.4	48.6	65.5	50.1	28.3	82.7	71.3	69.9	46.6	51.6	29.6	43.1	33	18.5	49.1	42.6	42.8	27.4	39.8	19	22.4	17.1	9.8	33.6	28.7	46.5	21.7	1	14.8	949.8	14.7	86	1.3	112	54	58	37	75	3
1052	18-Nov-15	99.3	74	91.4	48.6	65.5	50.1	86.6	88.2	78.3	59.4	46.6	51.6	29.6	43.1	33	53	52.5	46.8	39.9	27.4	39.8	19	22.4	17.1	33.6	35.7	46	7.8	1.5	10.1	954.1	13.4	95	0.9	83	44	39	21	62	4
1053	19-Nov-15	89.9	99.3	74	91.4	48.6	65.5	94.6	87.7	88.6	59.8	59.4	46.6	51.6	29.6	43.1	59.6	55.3	54.3	30.1	39.9	27.4	39.8	19	22.4	35	32.5	36.6	6.7	1.1	7.8	954.5	13.9	95	1.1	98	59	39	20	78	5
1054	20-Nov-15	111.6	89.9	99.3	74	91.4	48.6	100.8	100.3	93.7	69	59.8	59.4	46.6	51.6	29.6	64.4	62.7	58.7	42.6	30.1	39.9	27.4	39.8	19	36.4	37.5	44.1	8.6	1.3	15.9	954.8	14.9	94	1	87	47	40	34	53	6
1055	21-Nov-15	95.3	111.6	89.9	99.3	74	91.4	103.4	98.9	99	58.6	69	59.8	59.4	46.6	51.6	63.8	62.5	61.7	36.6	42.6	30.1	39.9	27.4	39.8	39.6	36.5	44.3	10.8	1.2	23.6	953	15.2	93	1.1	48	25	23	12	36	7
1056	22-Nov-15	90.3	95.3	111.6	89.9	99.3	74	92.8	99	96.8	52.5	58.6	69	59.8	59.4	46.6	55.6	60	60	37.8	36.6	42.6	30.1	39.9	27.4	37.2	39	56.8	22	1.4	16.1	953.4	16.4	86	1	65	33	32	16	49	1
1057	23-Nov-15	72.3	90.3	95.3	111.6	89.9	99.3	81.3	85.9	92.3	41	52.5	58.6	69	59.8	59.4	46.8	50.7	55.3	31.3	37.8	36.6	42.6	30.1	39.9	34.5	35.2	34.5	8	1.1	11	952.4	15.1	96	1.6	95	53	42	28	67	2
1058	24-Nov-15	28	72.3	90.3	95.3	111.6	89.9	50.1	63.5	71.4	14.9	41	52.5	58.6	69	59.8	27.9	36.1	41.8	13.1	31.3	37.8	36.6	42.6	30.1	22.2	27.4	37.1	10.6	1.2	12.4	955.8	14	84	1.8	86	42	44	30	56	3
1059	25-Nov-15	60.1	28	72.3	90.3	95.3	111.6	44.1	53.5	62.7	31.1	14.9	41	52.5	58.6	69	23	29	34.9	29	13.1	31.3	37.8	36.6	42.6	21.1	24.5	50.6	27.1	0.9	12.8	963	12.3	72	1.5	95	48	47	26	69	4
1060	26-Nov-15	118.6	60.1	28	72.3	90.3	95.3	89.4	68.9	69.8	63.4	31.1	14.9	41	52.5	58.6	47.3	36.5	37.6	55.3	29	13.1	31.3	37.8	36.6	42.1	32.5	68	15.6	1.2	24.9	960.6	11.1	84	0.8	103	53	49	32	71	5
1061	27-Nov-15	76.9	118.6	60.1	28	72.3	90.3	97.8	85.2	70.9	48.8	63.4	31.1	14.9	41	52.5	56.1	47.8	39.5	28.1	55.3	29	13.1	31.3	37.8	41.7	37.5	47.5	15.9	1.1	11.8	957.4	10.6	91	1.2	115	57	57	33	82	6
1062	28-Nov-15	70.4	76.9	118.6	60.1	28	72.3	73.6	88.6	81.5	42.9	48.8	63.4	31.1	14.9	41	45.8	51.7	46.5	27.5	28.1	55.3	29	13.1	31.3	27.8	37	48.5	22.2	1	14.9	959.8	10.5	87	1	53	23	30	13	40	7
1063	29-Nov-15	96.9	70.4	76.9	118.6	60.1	28	83.6	81.4	90.7	60.3	42.9	48.8	63.4	31.1	14.9	51.6	50.6	53.8	36.6	27.5	28.1	55.3	29	13.1	32.1	30.8	41.5	33.5	1.1	15.3	960.8	9.6	84	1.2	48	25	23	13	35	1
1064	30-Nov-15	82.8	96.9	70.4	76.9	118.6	60.1	89.8	83.3	81.7	51.9	60.3	42.9	48.8	63.4	31.1	56.1	51.7	50.9	30.9	36.6	27.5	28.1	55.3	29	33.8	31.7	48.1	13.3	0.9	11.1	957.6	9.6	89	1.6	187	89	98	47	140	2
1065	1-Dec-15	102	82.8	96.9	70.4	76.9	118.6	92.4	93.9	88	67.4	51.9	60.3	42.9	48.8	63.4	59.6	59.8	55.6	34.6	30.9	36.6	27.5	28.1	55.3	32.8	34	55.6	14	1.1	12.8	955.2	10.4	88	1	130	71	59	45	85	3
1066	2-Dec-15	106.6	102	82.8	96.9	70.4	76.9	104.3	97.1	97.1	64.5	67.4	51.9	60.3	42.9	48.8	65.9	61.3	61	42.1	34.6	30.9	36.6	27.5	28.1	38.4	35.9	51.9	22.6	1.2	16	959	11.3	83	1	109	60	49	31	78	4
1067	3-Dec-15	84.1	106.6	102	82.8	96.9	70.4	95.4	97.6	93.9	52.4	64.5	67.4	51.9	60.3	42.9	58.4	61.4	59	31.8	42.1	34.6	30.9	36.6	27.5	36.9	36.2	50.5	14.8	1	10.3	959.6	11.4	94	1.1	85	50	35	24	61	5
1068	4-Dec-15	51.5	84.1	106.6	102	82.8	96.9	67.8	80.8	86.1	35.1	52.4	64.5	67.4	51.9	60.3	43.8	50.7	54.8	16.4	31.8	42.1	34.6	30.9	36.6	24.1	30.1	47.1	26.2	0.8	8.5	961.1	9.9	94	1.1	83	45	38	23	60	6
1069	5-Dec-15	65.6	51.5	84.1	106.6	102	82.8	58.6	67.1	77	44.1	35.1	52.4	64.5	67.4	51.9	39.6	43.9	49	21.5	16.4	31.8	42.1	34.6	30.9	18.9	23.2	49.8	21.6	0.9	8.9	959.8	9.3	90	0.8	53	32	21	17	36	7
1070	6-Dec-15	95.3	65.6	51.5	84.1	106.6	102	80.4	70.8	74.1	61.3	44.1	35.1	52.4	64.5	67.4	52.7	46.8	48.2	34	21.5	16.4	31.8	42.1	34.6	27.8	24	50.4	22	1	12	962.1	10.1	90	0.7	43	19	24	19	24	1
1071	7-Dec-15	136.1	95.3	65.6	51.5	84.1	106.6	115.7	99	87.1	85.3	61.3	44.1	35.1	52.4	64.5	73.3	63.5	56.4	50.9	34	21.5	16.4	31.8	42.1	42.4	35.5	54.4	9.7	1.2	18.1	961.2	10.1	96	0.7	88	38	50	28	60	2
1072	8-Dec-15	111.3	136.1	95.3	65.6	51.5	84.1	123.7	114.2	102.1	71	85.3	61.3	44.1	35.1	52.4	78.1	72.5	65.4	40.3	50.9	34	21.5	16.4	31.8	45.6	41.7	59.6	11.9	1	15	958.8	9.8	96	0.7	108	52	56	38	70	3
1073	9-Dec-15	130.1	111.3	136.1	95.3	65.6	51.5	120.7	125.8	118.2	76.1	71	85.3	61.3	44.1	35.1	73.6	77.5	73.4	54	40.3	50.9	34	21.5	16.4	47.1	48.4	65.5	16.6	1.1	16	956.1	10.2	91	0.6	79	43	36	19	60	4
1074	10-Dec-15	153.6	130.1	111.3	136.1	95.3	65.6	141.9	131.7	132.8	90	76.1	71	85.3	61.3	44.1	83.1	79	80.6	63.6	54	40.3	50.9	34	21.5	58.8	52.6	71.3	10.9	1.2	19.3	954.8	10.8	90	0.8	66	31	35	21	45	5
1075	11-Dec-15	112.8	153.6	130.1	111.3	136.1	95.3	133.2	132.2	126.9	72.3	90	76.1	71	85.3	61.3	81.1	79.5	77.3	40.5	63.6	54	40.3	50.9	34	52.1	52.7	57.9	13.5	1	13.8	950.9	10.6	92	1.3	84	51	33	34	50	6
1076	12-Dec-15	38.4	112.8	153.6	130.1	111.3	136.1	75.6	101.6	108.7	27.3	72.3	90	76.1	71	85.3	49.8	63.2	66.4	11.1	40.5	63.6	54	40.3	50.9	25.8	38.4	36.8	12.7	0.7	9.9	950.4	9.5	97	1.7	48	22	26	13	35	7
1077	13-Dec-15	48.4	38.4	112.8	153.6	130.1	111.3	43.4	66.5	88.3	33.5	27.3	72.3	90	76.1	71	30.4	44.3	55.8	14.9	11.1	40.5	63.6	54	40.3	13	22.2	42.9	18	1.2	12.5	957.5	8.2	82	1.7	56	39	17	18	38	1
1078	14-Dec-15	66.3	48.4	38.4	112.8	153.6	130.1	57.3	51	66.4	39.4	33.5	27.3	72.3	90	76.1	36.4	33.4	43.1	26.9	14.9	11.1	40.5	63.6	54	20.9	17.6	42.1	23.7	1	12.9	961.2	6.4	87	1.3	74	35	39	22	52	2
1079	15-Dec-15	62.4	66.3	48.4	38.4	112.8	153.6	64.3	59	53.8	33.3	39.4	33.5	27.3	72.3	90	36.3	35.4	33.3	29.1	26.9	14.9	11.1	40.5	63.6	28	23.6	45.9	27.3	0.8	11.4	965.1	5.9	81	1.2	108	54	54	32	76	3
1080	16-Dec-15	101.9	62.4	66.3	48.4	38.4	112.8	82.1	76.8	69.7	50.5	33.3	39.4	33.5	27.3	72.3	41.9	41	39.2	51.4	29.1	26.9	14.9	11.1	40.5	40.3	35.8	53.6	31.3	1	15.5	967.7	5.8	78	1.1	64	35	29	13	51	4
1081	17-Dec-15	139.6	101.9	62.4	66.3	48.4	38.4	120.8	101.3	92.5	77.5	50.5	33.3	39.4	33.5	27.3	64	53.8	50.2	62.1	51.4	29.1	26.9	14.9	11.1	56.8	47.5	60.5	28.3	1.3	19.6	963.8	3.3	79	1	49	28	21	19	30	5
1082	18-Dec-15	88.5	139.6	101.9	62.4	66.3	48.4	114.1	110	98.1	55.5	77.5	50.5	33.3	39.4	33.5	66.5	61.2	54.2	33	62.1	51.4	29.1	26.9	14.9	47.6	48.8	56	31.1	0.8	13.3	962.7	5.8	80	1.3	68	39	29	20	48	6
1083	19-Dec-15	96.5	88.5	139.6	101.9	62.4	66.3	92.5	108.2	106.6	66	55.5	77.5	50.5	33.3	39.4	60.8	66.3	62.4	30.5	33	62.1	51.4	29.1	26.9	31.8	41.9	51.4	14.2	1	11.6	962.3	5.2	89	1.2	37	18	19	14	23	7
1084	20-Dec-15	77	96.5	88.5	139.6	101.9	62.4	86.8	87.3	100.4	56.8	66	55.5	77.5	50.5	33.3	61.4	59.4	63.9	20.3	30.5	33	62.1	51.4	29.1	25.4	27.9	48.3	18.6	0.9	9.9	960.2	5.2	90	0.9	442	182	260	120	322	1
1085	21-Dec-15	102.6	77	96.5	88.5	139.6	101.9	89.8	92	91.2	72.6	56.8	66	55.5	77.5	50.5	64.7	65.1	62.7	30	20.3	30.5	33	62.1	51.4	25.1	26.9	53.9	10.7	1.2	11.4	956	5.9	91	0.8	47	20	27	19	28	2
1086	22-Dec-15	128.7	102.6	77	96.5	88.5	139.6	115.7	102.8	101.2	79	72.6	56.8	66	55.5	77.5	75.8	69.5	68.6	49.7	30	20.3	30.5	33	62.1	39.9	33.3	62.8	22.9	1.6	15	958	4.7	84	0.9	51	23	28	11	40	3
1087	23-Dec-15	133.1	128.7	102.6	77	96.5	88.5	130.9	121.5	110.4	85.3	79	72.6	56.8	66	55.5	82.1	79	73.4	47.9	49.7	30	20.3	30.5	33	48.8	42.5	70.4	13.3	1.3	23	956.2	7.5	80	1.2	62	37	25	21	41	4
1088	24-Dec-15	125.8	133.1	128.7	102.6	77	96.5	129.4	129.2	122.6	81.3	85.3	79	72.6	56.8	66	83.3	81.8	79.5	44.5	47.9	49.7	30	20.3	30.5	46.2	47.4	61.8	24.1	1.5	17.5	961.4	6.9	82	1.2	54	30	24	22	32	5
1089	25-Dec-15	154.4	125.8	133.1	128.7	102.6	77	140.1	137.8	135.5	94.1	81.3	85.3	79	72.6	56.8	87.7	86.9	84.9	60.3	44.5	47.9	49.7	30	20.3	52.4	50.9	80.3	25.2	1.9	19.1	963.8	6	81	0.9	35	17	18	13	22	6
1090	26-Dec-15	179.6	154.4	125.8	133.1	128.7	102.6	167	153.3	148.2	111.8	94.1	81.3	85.3	79	72.6	102.9	95.7	93.1	67.9	60.3	44.5	47.9	49.7	30	64.1	57.5	84	25.3	2	25.1	958.6	5	82	0.9	32	17	15	6	26	7
1091	27-Dec-15	255.8	179.6	154.4	125.8	133.1	128.7	217.7	196.6	178.9	156.3	111.8	94.1	81.3	85.3	79	134	120.7	110.8	99.5	67.9	60.3	44.5	47.9	49.7	83.7	75.9	92.6	22.6	2.4	29.4	961.4	4.2	86	1	12	7	5	5	7	1
1092	28-Dec-15	266.3	255.8	179.6	154.4	125.8	133.1	261	233.9	214	167.3	156.3	111.8	94.1	81.3	85.3	161.8	145.1	132.3	99	99.5	67.9	60.3	44.5	47.9	99.3	88.8	91	14.2	2.4	27	964.9	4.9	89	0.9	144	68	76	42	102	2
1093	29-Dec-15	311.1	266.3	255.8	179.6	154.4	125.8	288.7	277.7	253.2	199.8	167.3	156.3	111.8	94.1	81.3	183.5	174.4	158.8	111.4	99	99.5	67.9	60.3	44.5	105.2	103.3	101.3	16.6	2.3	27.9	965.6	7.1	85	0.8	19	4	15	2	17	3
1094	30-Dec-15	355.6	311.1	266.3	255.8	179.6	154.4	333.4	311	297.2	237.9	199.8	167.3	156.3	111.8	94.1	218.8	201.6	190.3	117.8	111.4	99	99.5	67.9	60.3	114.6	109.4	89.6	15.1	2.2	31.6	965.2	7.6	91	0.9	6	4	2	0	6	4
1095	31-Dec-15	304.5	355.6	311.1	266.3	255.8	179.6	330.1	323.8	309.4	200	237.9	199.8	167.3	156.3	111.8	218.9	212.5	201.2	104.5	117.8	111.4	99	99.5	67.9	111.1	111.2	73	9	2.3	20.9	965.1	6	97	0.9	5	4	1	2	3	5
